# Supplementary material for: The Mantle Transcriptome of Chamelea gallina (Mollusca: Bivalvia) and Shell Biomineralization
Source: Animals (Basel). 2022 May 6;12(9):1196. doi: 10.3390/ani12091196 (PMC9100110; doi:10.3390/ani12091196)
Supplement: Supplementary file 1 [file animals-12-01196-s001.zip]

Archive with 28 entries (21 files):
- animals-1679898-supplementary/
- animals-1679898-supplementary/SupplementaryMaterial/
- animals-1679898-supplementary/SupplementaryMaterial/.DS_Store
- animals-1679898-supplementary/SupplementaryMaterial/._.DS_Store
- animals-1679898-supplementary/SupplementaryMaterial/Figures/
- animals-1679898-supplementary/SupplementaryMaterial/Figures/SupplementaryFigureS1.tif
- animals-1679898-supplementary/SupplementaryMaterial/Figures/SupplementaryFigureS2.tif
- animals-1679898-supplementary/SupplementaryMaterial/Tables/
- animals-1679898-supplementary/SupplementaryMaterial/Tables/Supplementary TableS2.xlsx
- animals-1679898-supplementary/SupplementaryMaterial/Tables/Supplementary TableS3.xlsx
- animals-1679898-supplementary/SupplementaryMaterial/Tables/SupplementaryTableS1.pdf
- animals-1679898-supplementary/SupplementaryMaterial/Tables/SupplementaryTableS4.pdf
- animals-1679898-supplementary/SupplementaryMaterial/Tables/SupplementaryTableS5.pdf
- animals-1679898-supplementary/SupplementaryMaterial/Tables/SupplementaryTableS6.pdf
- animals-1679898-supplementary/SupplementaryMaterial/Tables/SupplementaryTableS7.pdf
- animals-1679898-supplementary/SupplementaryMaterial/Tables/SupplementaryTableS8.pdf
- animals-1679898-supplementary/__MACOSX/
- animals-1679898-supplementary/__MACOSX/SupplementaryMaterial/
- animals-1679898-supplementary/__MACOSX/SupplementaryMaterial/._.DS_Store
- animals-1679898-supplementary/__MACOSX/SupplementaryMaterial/Tables/
- animals-1679898-supplementary/__MACOSX/SupplementaryMaterial/Tables/Supplementary TableS2.xlsx
- animals-1679898-supplementary/__MACOSX/SupplementaryMaterial/Tables/Supplementary TableS3.xlsx
- animals-1679898-supplementary/__MACOSX/SupplementaryMaterial/Tables/SupplementaryTableS1.pdf
- animals-1679898-supplementary/__MACOSX/SupplementaryMaterial/Tables/SupplementaryTableS4.pdf
- animals-1679898-supplementary/__MACOSX/SupplementaryMaterial/Tables/SupplementaryTableS5.pdf
- animals-1679898-supplementary/__MACOSX/SupplementaryMaterial/Tables/SupplementaryTableS6.pdf
- animals-1679898-supplementary/__MACOSX/SupplementaryMaterial/Tables/SupplementaryTableS7.pdf
- animals-1679898-supplementary/__MACOSX/SupplementaryMaterial/Tables/SupplementaryTableS8.pdf
