# Supplementary material for: The Mantle Transcriptome of Chamelea gallina (Mollusca: Bivalvia) and Shell Biomineralization
Source: Animals (Basel). 2022 May 6;12(9):1196. doi: 10.3390/ani12091196 (PMC9100110; doi:10.3390/ani12091196)
Supplement: Supplementary file 1 [file animals-12-01196-s001.zip › animals-1679898-supplementary/SupplementaryMaterial/Tables/Supplementary TableS2.xlsx]

## Sheet: upregolati_Senigallia
Name	Chromosome	Region	Max group mean	Log₂ fold change	Fold change	P-value	FDR p-value	Bonferroni	blastp	blastx		PFAM
TRINITY_DN5407_c0_g2	TRINITY_DN5407_c0_g2	1..440	77.5592	4.77815	27.4389	5.24466e-09	3.40843e-06	0.000330618
TRINITY_DN3482_c0_g2	TRINITY_DN3482_c0_g2	1..375	54.9544	3.93074	15.25	2.71353e-08	1.50051e-05	0.00171058
TRINITY_DN9314_c0_g1	TRINITY_DN9314_c0_g1	1..2718	9.03535	3.86944	14.6156	5.23548e-12	7.33421e-09	3.30039e-07	TYR3_CAEEL	TYR3_CAEEL		Common central domain of tyrosinase	Tyrosinase
TRINITY_DN59461_c0_g1	TRINITY_DN59461_c0_g1	1..2994	2.7889	3.52727	11.5296	4.00743e-07	0.000147733	0.0252624
TRINITY_DN24293_c0_g1	TRINITY_DN24293_c0_g1	1..387	30.3725	3.37315	10.3614	7.29253e-07	0.000241955	0.0459714
TRINITY_DN113500_c0_g1	TRINITY_DN113500_c0_g1	1..221	143.469	3.16635	8.97775	0.000133795	0.0134949	1
TRINITY_DN2916_c1_g1	TRINITY_DN2916_c1_g1	1..2154	5.04348	3.04177	8.23498	2.33296e-05	0.00386003	1	RTBS_DROME	RTBS_DROME		Reverse transcriptase (RNA-dependent DNA polymerase)	RVT_1
TRINITY_DN12315_c0_g1	TRINITY_DN12315_c0_g1	1..2251	8.46824	3.00065	8.0036	2.23149e-05	0.00373132	1	OVO_DROME	OVO_DROME		Zinc-finger double domain	zf-H2C2_2
TRINITY_DN55695_c0_g1	TRINITY_DN55695_c0_g1	1..769	7.73324	2.97869	7.88272	4.83657e-10	4.29426e-07	3.04893e-05
TRINITY_DN14603_c1_g2	TRINITY_DN14603_c1_g2	1..581	210.71	2.97348	7.85427	2.88658e-15	8.6651e-12	1.81967e-10	FOS_TETFL	FOSL_DROYA		bZIP Maf transcription factor	bZIP_Maf
TRINITY_DN29090_c0_g1	TRINITY_DN29090_c0_g1	1..1098	8.20233	2.93832	7.66517	0.000327268	0.0251298	1
TRINITY_DN3074_c3_g1	TRINITY_DN3074_c3_g1	1..359	9.28971	2.86167	7.26856	1.23876e-09	1.0275e-06	7.80901e-05	PERC_ANOGA	PERC_ANOGA			An_peroxidase
TRINITY_DN931_c0_g1	TRINITY_DN931_c0_g1	1..3292	178.72	2.8292	7.10681	1.11022e-16	4.1169e-13	6.99873e-12	EGR1_XENTR	EGR1_DANRE		Zinc-finger double domain	zf-H2C2_2
TRINITY_DN7233_c0_g1	TRINITY_DN7233_c0_g1	1..475	10.6726	2.81771	7.05044	3.73491e-07	0.000140985	0.0235445
TRINITY_DN67313_c1_g1	TRINITY_DN67313_c1_g1	1..374	10.9775	2.77881	6.86288	1.08533e-06	0.000333747	0.0684181
TRINITY_DN7927_c0_g2	TRINITY_DN7927_c0_g2	1..266	33.5612	2.7626	6.78618	1.98386e-12	3.12651e-09	1.2506e-07
TRINITY_DN7311_c0_g1	TRINITY_DN7311_c0_g1	1..517	55.847	2.74437	6.70095	9.6293e-10	8.31536e-07	6.07021e-05
TRINITY_DN5448_c0_g1	TRINITY_DN5448_c0_g1	1..857	15.0182	2.73445	6.65506	7.25012e-09	4.48079e-06	0.00045704
TRINITY_DN34745_c0_g1	TRINITY_DN34745_c0_g1	1..684	6.19034	2.67843	6.40159	1.66222e-07	7.12821e-05	0.0104785
TRINITY_DN30295_c0_g1	TRINITY_DN30295_c0_g1	1..606	120.237	2.67799	6.39963	2.91391e-06	0.000775883	0.18369
TRINITY_DN35279_c0_g1	TRINITY_DN35279_c0_g1	1..812	48.1255	2.65948	6.31807	1.5951e-05	0.00286477	1
TRINITY_DN24927_c0_g1	TRINITY_DN24927_c0_g1	1..3110	1.90262	2.64856	6.27041	3.90104e-05	0.00572266	1
TRINITY_DN44022_c0_g1	TRINITY_DN44022_c0_g1	1..1012	11.1349	2.64297	6.24615	0.000284745	0.0230511	1	VMO1_HUMAN	VMO1_HUMAN		Vitelline membrane outer layer protein I (VOMI)	VOMI
TRINITY_DN145609_c0_g2	TRINITY_DN145609_c0_g2	1..1424	3.64453	2.63246	6.20083	0.000148442	0.0145305	1	YSM6_CAEEL	YSM6_CAEEL
TRINITY_DN57684_c4_g1	TRINITY_DN57684_c4_g1	1..241	33.4621	2.61339	6.11942	2.40469e-06	0.000676736	0.151589
TRINITY_DN3331_c0_g1	TRINITY_DN3331_c0_g1	1..1332	7.43792	2.60956	6.10319	0.000228787	0.0202279	1
TRINITY_DN108778_c0_g1	TRINITY_DN108778_c0_g1	1..392	17.5161	2.58062	5.98195	0.000111228	0.0118043	1
TRINITY_DN92820_c2_g1	TRINITY_DN92820_c2_g1	1..390	39.67	2.57015	5.93873	0.00011048	0.0117446	1
TRINITY_DN137647_c3_g1	TRINITY_DN137647_c3_g1	1..325	21.5657	2.56829	5.93107	1.29433e-09	1.05965e-06	8.15933e-05	WFKN2_MOUSE			Kunitz/Bovine pancreatic trypsin inhibitor domain	Kunitz_BPTI
TRINITY_DN3476_c0_g2	TRINITY_DN3476_c0_g2	1..300	15.419	2.50494	5.67624	7.4855e-08	3.62984e-05	0.00471879
TRINITY_DN31820_c0_g2	TRINITY_DN31820_c0_g2	1..234	20.4287	2.49976	5.6559	2.52474e-06	0.000701131	0.159157
TRINITY_DN135535_c1_g1	TRINITY_DN135535_c1_g1	1..331	26.8339	2.49235	5.62695	5.3456e-08	2.73968e-05	0.00336981				Zinc-finger double domain	zf-H2C2_2
TRINITY_DN18297_c0_g1	TRINITY_DN18297_c0_g1	1..232	29.7784	2.47414	5.55638	9.23419e-05	0.0104507	1	VKT6_ANEVI	VKT6_ANEVI
TRINITY_DN14528_c1_g1	TRINITY_DN14528_c1_g1	1..678	4.07952	2.47405	5.55602	3.21817e-05	0.00496016	1
TRINITY_DN6730_c0_g1	TRINITY_DN6730_c0_g1	1..603	105.178	2.47058	5.54267	0.000136864	0.0137167	1
TRINITY_DN14070_c0_g1	TRINITY_DN14070_c0_g1	1..3738	2.64691	2.46327	5.51465	6.19171e-05	0.00793332	1	RTJK_DROME	RTBS_DROME		Reverse transcriptase (RNA-dependent DNA polymerase)	RVT_1
TRINITY_DN135535_c2_g1	TRINITY_DN135535_c2_g1	1..399	70.0106	2.4326	5.39865	5.00444e-12	7.16989e-09	3.15475e-07
TRINITY_DN36595_c0_g1	TRINITY_DN36595_c0_g1	1..250	46.5574	2.42981	5.38824	8.33837e-07	0.000266824	0.0525642
TRINITY_DN26910_c0_g1	TRINITY_DN26910_c0_g1	1..536	5.52148	2.40797	5.30726	7.35335e-06	0.00158208	0.463548
TRINITY_DN11253_c0_g1	TRINITY_DN11253_c0_g1	1..599	12.9932	2.4053	5.29747	1.82194e-08	1.03471e-05	0.00114853
TRINITY_DN2822_c0_g1	TRINITY_DN2822_c0_g1	1..462	83.3981	2.37379	5.183	3.90352e-05	0.00572266	1	ZAN_HUMAN
TRINITY_DN29317_c1_g1	TRINITY_DN29317_c1_g1	1..559	29.466	2.3721	5.17695	3.31653e-07	0.00012671	0.0209071
TRINITY_DN4304_c0_g1	TRINITY_DN4304_c0_g1	1..540	24.3313	2.36205	5.14101	1.27361e-05	0.0024038	0.80287
TRINITY_DN8277_c0_g1	TRINITY_DN8277_c0_g1	1..1183	3.30985	2.34935	5.09593	3.88763e-07	0.000145013	0.0245072
TRINITY_DN32046_c0_g1	TRINITY_DN32046_c0_g1	1..485	77.3248	2.34505	5.08079	0.000685856	0.0414135	1
TRINITY_DN49617_c2_g1	TRINITY_DN49617_c2_g1	1..671	109.048	2.33695	5.05234	2.40723e-10	2.23161e-07	1.51749e-05
TRINITY_DN193285_c0_g3	TRINITY_DN193285_c0_g3	1..239	30.5309	2.3318	5.03433	4.63063e-06	0.00112707	0.29191
TRINITY_DN3413_c0_g2	TRINITY_DN3413_c0_g2	1..431	29.6668	2.31676	4.98211	0.000263976	0.0221287	1	SCP_MIZYE	SCP_MIZYE		EF-hand domain pair	EF-hand_7
TRINITY_DN7319_c0_g1	TRINITY_DN7319_c0_g1	1..254	154.334	2.30122	4.92874	1.7975e-05	0.00314914	1	ENLYS_BPT4	ENLYS_BPT4
TRINITY_DN47257_c1_g1	TRINITY_DN47257_c1_g1	1..2054	2.4912	2.29337	4.902	6.15657e-08	3.08019e-05	0.00388104
TRINITY_DN70465_c0_g1	TRINITY_DN70465_c0_g1	1..229	62.589	2.28332	4.86797	1.53903e-09	1.1689e-06	9.7019e-05
TRINITY_DN98_c0_g1	TRINITY_DN98_c0_g1	1..764	9.55761	2.27917	4.85398	8.2027e-05	0.00968334	1
TRINITY_DN135535_c0_g1	TRINITY_DN135535_c0_g1	1..380	94.7823	2.25627	4.77754	1.24212e-11	1.56604e-08	7.83018e-07	EGR1_XENTR	EGR1_XENTR
TRINITY_DN32478_c2_g2	TRINITY_DN32478_c2_g2	1..218	15.804	2.24862	4.75227	0.000129135	0.0132367	1
TRINITY_DN10495_c0_g1	TRINITY_DN10495_c0_g1	1..349	24.5961	2.23563	4.70968	1.81914e-07	7.69641e-05	0.0114676
TRINITY_DN3928_c0_g1	TRINITY_DN3928_c0_g1	1..584	3.75393	2.23134	4.69571	9.75192e-05	0.0108874	1
TRINITY_DN7522_c0_g1	TRINITY_DN7522_c0_g1	1..882	3.70028	2.22138	4.6634	1.96539e-05	0.00339442	1
TRINITY_DN108660_c0_g1	TRINITY_DN108660_c0_g1	1..339	55.3599	2.20459	4.60944	0.000694685	0.0417865	1
TRINITY_DN196436_c0_g1	TRINITY_DN196436_c0_g1	1..340	14.2288	2.1979	4.58811	5.01413e-05	0.00685652	1
TRINITY_DN198902_c0_g1	TRINITY_DN198902_c0_g1	1..433	7.00045	2.19633	4.58313	7.76036e-06	0.00163614	0.489205
TRINITY_DN77638_c0_g1	TRINITY_DN77638_c0_g1	1..456	30.0677	2.19163	4.56823	9.23562e-06	0.00188416	0.582204
TRINITY_DN6168_c2_g1	TRINITY_DN6168_c2_g1	1..358	4.85672	2.18344	4.54236	1.56559e-05	0.00281981	0.986933
TRINITY_DN20173_c0_g1	TRINITY_DN20173_c0_g1	1..344	7.45532	2.17893	4.52819	4.71506e-06	0.00113868	0.297233
TRINITY_DN4989_c1_g1	TRINITY_DN4989_c1_g1	1..747	4.3645	2.17797	4.52515	9.05605e-06	0.00185352	0.570884
TRINITY_DN11171_c0_g1	TRINITY_DN11171_c0_g1	1..928	4.68069	2.17786	4.52482	4.60575e-06	0.00112536	0.290342
TRINITY_DN85659_c0_g1	TRINITY_DN85659_c0_g1	1..375	83.2568	2.14918	4.43574	2.596e-05	0.00416242	1	ZAN_HUMAN
TRINITY_DN11307_c0_g4	TRINITY_DN11307_c0_g4	1..266	11.8512	2.14523	4.42362	7.7864e-06	0.00163616	0.490847
TRINITY_DN23872_c0_g1	TRINITY_DN23872_c0_g1	1..1018	4.88098	2.13653	4.39703	0.000115098	0.012113	1
TRINITY_DN15994_c0_g1	TRINITY_DN15994_c0_g1	1..633	21.1854	2.1305	4.3787	2.49407e-05	0.00402693	1				PA14 domain	PA14
TRINITY_DN102089_c1_g1	TRINITY_DN102089_c1_g1	1..348	8.66128	2.13027	4.37801	0.00016179	0.0155001	1
TRINITY_DN18605_c1_g2	TRINITY_DN18605_c1_g2	1..933	7.18867	2.12368	4.35805	4.49331e-05	0.00635098	1	JKIP3_HUMAN	JKIP3_MOUSE
TRINITY_DN54163_c0_g1	TRINITY_DN54163_c0_g1	1..1297	2.87377	2.12283	4.35547	0.000842095	0.0473971	1
TRINITY_DN675_c4_g2	TRINITY_DN675_c4_g2	1..222	39.3235	2.11652	4.33647	0.000119168	0.0124239	1
TRINITY_DN138788_c2_g1	TRINITY_DN138788_c2_g1	1..277	2.01715	2.10257	4.29475	4.45291e-05	0.00632223	1
TRINITY_DN30295_c0_g2	TRINITY_DN30295_c0_g2	1..356	197.075	2.10026	4.28786	0.000715163	0.0425313	1
TRINITY_DN69131_c0_g2	TRINITY_DN69131_c0_g2	1..309	262.541	2.09207	4.26358	1.164e-06	0.000356202	0.0733777
TRINITY_DN5448_c0_g2	TRINITY_DN5448_c0_g2	1..514	23.3632	2.09078	4.2598	4.48875e-06	0.00110534	0.282966
TRINITY_DN20771_c1_g1	TRINITY_DN20771_c1_g1	1..525	4.49884	2.08732	4.24959	9.7056e-06	0.00194851	0.611831	FIBA_HUMAN	FIBG_RAT		Fibrinogen beta and gamma chains, C-terminal globular domain	Fibrinogen_C
TRINITY_DN18322_c0_g1	TRINITY_DN18322_c0_g1	1..562	8.86097	2.08001	4.2281	0.000129397	0.0132419	1
TRINITY_DN24759_c0_g1	TRINITY_DN24759_c0_g1	1..1561	1.45984	2.06596	4.18714	1.24545e-05	0.00236482	0.785119
TRINITY_DN7978_c0_g1	TRINITY_DN7978_c0_g1	1..453	12.3753	2.06306	4.17871	1.06767e-06	0.000329926	0.0673049
TRINITY_DN7294_c0_g2	TRINITY_DN7294_c0_g2	1..253	7.60213	2.06033	4.17081	8.24038e-06	0.00171441	0.519465
TRINITY_DN104576_c0_g2	TRINITY_DN104576_c0_g2	1..549	99.5375	2.04755	4.13404	0.000769103	0.044562	1
TRINITY_DN22921_c0_g1	TRINITY_DN22921_c0_g1	1..1073	8.81453	2.04579	4.12899	7.6889e-06	0.00162685	0.4847	MRC1_HUMAN	MRC1_HUMAN		Lectin C-type domain	Lectin_C
TRINITY_DN6261_c1_g1	TRINITY_DN6261_c1_g1	1..357	503.135	2.04241	4.11932	1.63708e-06	0.0004891	0.1032
TRINITY_DN20623_c0_g2	TRINITY_DN20623_c0_g2	1..343	10.9956	2.0363	4.10193	0.00071395	0.0424992	1
TRINITY_DN12616_c0_g1	TRINITY_DN12616_c0_g1	1..1041	3.60782	2.03517	4.0987	4.78351e-06	0.00114657	0.301548
TRINITY_DN37467_c0_g1	TRINITY_DN37467_c0_g1	1..1711	1.36815	2.03502	4.0983	0.000354179	0.0265482	1
TRINITY_DN14467_c0_g1	TRINITY_DN14467_c0_g1	1..614	4.05198	2.03078	4.08624	2.49771e-05	0.00402693	1
TRINITY_DN114592_c0_g1	TRINITY_DN114592_c0_g1	1..922	2.40907	2.02781	4.07785	2.30648e-05	0.00383637	1
TRINITY_DN60320_c1_g1	TRINITY_DN60320_c1_g1	1..987	8.38939	2.02352	4.06575	1.54237e-06	0.000465212	0.0972292
TRINITY_DN71328_c0_g2	TRINITY_DN71328_c0_g2	1..258	10.2038	2.01341	4.03736	8.88873e-05	0.0102438	1
TRINITY_DN10739_c0_g2	TRINITY_DN10739_c0_g2	1..211	47.0099	2.01101	4.03063	8.96225e-06	0.0018403	0.564971
TRINITY_DN5434_c4_g1	TRINITY_DN5434_c4_g1	1..287	22.2148	2.00713	4.01983	6.00477e-06	0.00136164	0.378535
TRINITY_DN19014_c0_g1	TRINITY_DN19014_c0_g1	1..2581	1.64168	2.00385	4.0107	0.000189826	0.0174692	1

## Sheet: upregolati_SilviMarina
Name	Log₂ fold change	Fold change	P-value	FDR p-value	Bonferroni	blastp	blastx		PFAM
TRINITY_DN1067_c0_g1	-6.22609	-74.8585	0	0	0	TBA2_PATVU	TBA1_DROME		Tubulin/FtsZ family, GTPase domain	Tubulin
TRINITY_DN601_c0_g2	-5.44814	-43.6571	3.50226e-10	3.19969e-07	2.20779e-05	FAT4_MOUSE			Cadherin domain	Cadherin
TRINITY_DN1350_c0_g1	-5.30092	-39.4216	0	0	0	CACO2_BOVIN	CACO2_MACFA		SKICH domain	SKICH
TRINITY_DN31450_c0_g3	-5.08159	-33.862	3.61022e-12	5.41869e-09	2.27585e-07
TRINITY_DN18062_c0_g1	-4.70812	-26.1389	1.86928e-12	3.02148e-09	1.17838e-07	CNBD2_MOUSE	CNBD2_MOUSE		Cyclic nucleotide-binding domain	cNMP_binding
TRINITY_DN72523_c0_g2	-4.60635	-24.3584	0	0	0	HDHD5_HUMAN	HDHD5_HUMAN
TRINITY_DN5315_c0_g1	-4.50721	-22.7408	0	0	0	IMSP6_RUDPH	IMSP6_RUDPH
TRINITY_DN2496_c1_g1	-4.47452	-22.2313	1.43086e-07	6.35213e-05	0.00902003
TRINITY_DN19477_c0_g1	-4.41007	-21.2599	7.4718e-14	1.6822e-10	4.71015e-09
TRINITY_DN59710_c0_g1	-4.38117	-20.8383	5.98128e-11	6.39075e-08	3.77054e-06	CIPK5_ARATH	CIPK5_ARATH		Protein kinase domain	Pkinase
TRINITY_DN48964_c1_g2	-4.34901	-20.379	6.59472e-14	1.59416e-10	4.15725e-09	TBB_LYTPI	TBB_LYTPI		Tubulin C-terminal domain	Tubulin_C
TRINITY_DN295781_c0_g1	-4.30021	-19.7012	4.88802e-07	0.000176078	0.0308136
TRINITY_DN6866_c0_g1	-4.22419	-18.6899	9.8376e-09	5.74215e-06	0.000620152	GUN4_THEFU	GUN4_THEFU		Glycosyl hydrolase family 9	Glyco_hydro_9
TRINITY_DN27403_c1_g3	-4.16928	-17.992	0	0	0
TRINITY_DN2478_c0_g1	-4.13106	-17.5216	0.000180282	0.0168367	1	PAM_TAXCA	CCTP_TALIS		Aromatic amino acid lyase	Lyase_aromatic
TRINITY_DN725_c0_g1	-4.10971	-17.2642	0	0	0	IMSP3_RUDPH	IMSP3_RUDPH
TRINITY_DN6471_c0_g1	-4.10874	-17.2526	2.0115e-10	1.92126e-07	1.26803e-05
TRINITY_DN25061_c0_g2	-3.94536	-15.4053	5.87425e-07	0.000204589	0.0370307	IMSP6_RUDPH	IMSP6_RUDPH		Kazal-type serine protease inhibitor domain	l_1
TRINITY_DN4218_c0_g1	-3.90602	-14.9909	8.01007e-09	4.88358e-06	0.000504946	IMSP6_RUDPH	IMSP6_RUDPH
TRINITY_DN31142_c0_g1	-3.90057	-14.9344	0	0	0		HDHD5_MOUSE
TRINITY_DN161444_c3_g1	-3.89658	-14.8932	0	0	0
TRINITY_DN6471_c0_g2	-3.83419	-14.2628	1.55824e-09	1.16941e-06	9.82301e-05	CC151_MOUSE	CC151_BOVIN
TRINITY_DN10430_c0_g2	-3.78445	-13.7795	2.00554e-07	8.23733e-05	0.0126427
TRINITY_DN4835_c0_g1	-3.77986	-13.7357	9.1499e-12	1.20167e-08	5.76801e-07	TBB6_ECTVR	TBB_LYTPI
TRINITY_DN101363_c0_g1	-3.76637	-13.6079	0	0	0
TRINITY_DN405_c0_g1	-3.7304	-13.2728	0.000192123	0.0176035	1
TRINITY_DN31142_c0_g3	-3.7185	-13.1638	0	0	0
TRINITY_DN17373_c0_g2	-3.68461	-12.8581	3.91909e-14	1.0294e-10	2.47055e-09	TBB_PARLI	TBB_PARLI			Tubulin
TRINITY_DN507_c0_g1	-3.65972	-12.6382	1.11022e-16	4.1169e-13	6.99873e-12		HDHD5_MOUSE		Haloacid dehalogenase-like hydrolase	Hydrolase_6
TRINITY_DN7605_c0_g2	-3.63623	-12.4341	5.88418e-15	1.61275e-11	3.70933e-10
Supplementary Table S2. Complete list of differentially expressed genes (DEGs) and related annotations.
TRINITY_DN6998_c0_g1	-3.63568	-12.4293	0	0	0	CWO_DROME	CWO_DROME		Helix-loop-helix DNA-binding domain	HLH
TRINITY_DN14048_c0_g1	-3.61303	-12.2357	6.33283e-09	3.99215e-06	0.000399215				Cadherin domain	Cadherin
TRINITY_DN31639_c1_g1	-3.56841	-11.8631	1.11022e-16	4.1169e-13	6.99873e-12	PCKGC_BOVIN	PCKGC_BOVIN		Phosphoenolpyruvate carboxykinase C-terminal P-loop domain	PEPCK_GTP
TRINITY_DN162002_c4_g1	-3.56292	-11.8181	0	0	0
TRINITY_DN31142_c1_g1	-3.54228	-11.6502	1.11022e-16	4.1169e-13	6.99873e-12
TRINITY_DN49274_c0_g1	-3.5362	-11.6012	8.63672e-08	4.09361e-05	0.0054445
TRINITY_DN23325_c0_g1	-3.51777	-11.4539	2.63945e-05	0.00419616	1	IMSP3_RUDPH	IMSP3_RUDPH
TRINITY_DN7717_c0_g1	-3.51158	-11.4049	5.61418e-12	7.69374e-09	3.53912e-07
TRINITY_DN94851_c0_g1	-3.50725	-11.3707	5.18224e-06	0.00121444	0.326683	IMSP6_RUDPH	IMSP6_RUDPH
TRINITY_DN191367_c0_g1	-3.48829	-11.2222	2.88781e-06	0.000775883	0.182044	IDHC_DICDI	IDHC_DICDI		Isocitrate/isopropylmalate dehydrogenase	Iso_dh
TRINITY_DN27110_c0_g1	-3.47441	-11.1148	8.0568e-09	4.88358e-06	0.000507892		PDE10_HUMAN		3'5'-cyclic nucleotide phosphodiesterase	PDEase_I
TRINITY_DN5052_c0_g3	-3.46786	-11.0644	1.90171e-06	0.00055759	0.119882	RBP2A_PLAF7
TRINITY_DN67_c0_g1	-3.39731	-10.5364	5.04249e-11	5.48058e-08	3.17873e-06		ZMYM4_MOUSE		Domain of unknown function (DUF3504)	DUF3504
TRINITY_DN36452_c0_g1	-3.39702	-10.5343	1.93749e-09	1.4202e-06	0.000122137
TRINITY_DN24360_c0_g2	-3.37915	-10.4046	8.9484e-14	1.94517e-10	5.64098e-09
TRINITY_DN38067_c0_g1	-3.37638	-10.3847	3.89577e-13	7.44199e-10	2.45586e-08
TRINITY_DN31048_c0_g1	-3.35628	-10.241	2.16772e-11	2.67943e-08	1.36651e-06	CNBD2_HUMAN	CNBD2_HUMAN		Cyclic nucleotide-binding domain	cNMP_binding
TRINITY_DN28163_c0_g1	-3.33626	-10.0999	3.64905e-09	2.52073e-06	0.000230032		TTC25_DANRE		Tetratricopeptide repeat	TPR_2
TRINITY_DN58653_c0_g2	-3.32531	-10.0234	5.44497e-06	0.00126659	0.343245
TRINITY_DN32347_c0_g2	-3.29122	-9.78943	2.62013e-13	5.16157e-10	1.6517e-08
TRINITY_DN255_c1_g2	-3.26244	-9.59605	6.13641e-06	0.00137175	0.386833
TRINITY_DN5472_c1_g1	-3.25488	-9.54592	2.66154e-07	0.000107149	0.0167781
TRINITY_DN41148_c0_g1	-3.254	-9.54007	7.93778e-07	0.000257933	0.050039		HSPB1_HUMAN		Hsp20/alpha crystallin family	HSP20
TRINITY_DN117768_c2_g1	-3.23887	-9.44052	0.000133667	0.0134949	1
TRINITY_DN97750_c0_g1	-3.23405	-9.40903	6.18061e-13	1.08228e-09	3.8962e-08	PCKG_DROME	PCKG_DROME			PEPCK_N
TRINITY_DN26087_c0_g1	-3.21963	-9.31548	0.000104222	0.0113276	1		TP1A_MALDO		Thaumatin family	Thaumatin
TRINITY_DN11109_c1_g4	-3.21938	-9.31383	5.4952e-06	0.00127298	0.346412
TRINITY_DN5985_c0_g1	-3.2116	-9.26378	9.2691e-07	0.000293625	0.0584315
TRINITY_DN11024_c0_g2	-3.20438	-9.21755	1.42845e-05	0.0026253	0.900478
TRINITY_DN19521_c0_g1	-3.18683	-9.10606	1.01983e-07	4.76216e-05	0.00642891
TRINITY_DN53739_c0_g1	-3.18163	-9.07334	3.34643e-12	5.14527e-09	2.10956e-07
TRINITY_DN31142_c0_g4	-3.16981	-8.99931	9.37478e-11	9.66526e-08	5.90977e-06		HDHD5_MOUSE
TRINITY_DN6755_c0_g1	-3.13402	-8.77881	5.08371e-13	9.15634e-10	3.20472e-08	SAV2_STRVL	SAV2_STRVL		Avidin family	Avidin
TRINITY_DN34399_c0_g1	-3.13285	-8.77163	3.92793e-07	0.000145655	0.0247613		ARF_ASHGO		ADP-ribosylation factor family	Arf
TRINITY_DN65261_c0_g3	-3.12999	-8.75427	9.94097e-10	8.4685e-07	6.26669e-05		K1958_MOUSE			DUF3504
TRINITY_DN62193_c1_g1	-3.12855	-8.74554	1.84297e-13	3.87263e-10	1.16179e-08
TRINITY_DN43236_c0_g3	-3.11114	-8.64068	4.55191e-14	1.14779e-10	2.86948e-09
TRINITY_DN2422_c0_g1	-3.10927	-8.62944	2.16119e-05	0.00366235	1
TRINITY_DN47168_c0_g1	-3.0927	-8.53091	1.4802e-09	1.15198e-06	9.33104e-05	ANPRA_RAT	ANPRA_RAT		Adenylate and Guanylate cyclase catalytic domain	Guanylate_cyc
TRINITY_DN6454_c0_g1	-3.09086	-8.52006	9.66074e-11	9.66526e-08	6.09003e-06		C1QB_HUMAN		C1q domain	C1q
TRINITY_DN45618_c5_g1	-3.08427	-8.48119	1.70866e-05	0.00303414	1
TRINITY_DN7838_c0_g3	-3.07675	-8.43712	2.55351e-15	8.04855e-12	1.60971e-10		BIRC7_MOUSE
TRINITY_DN3265_c0_g1	-3.02791	-8.15628	7.63649e-07	0.000250727	0.0481396
TRINITY_DN80970_c0_g2	-3.0246	-8.1376	2.44748e-06	0.000685718	0.154287				SCAN domain	SCAN
TRINITY_DN160419_c0_g1	-3.02348	-8.13125	0.000295691	0.0237453	1
TRINITY_DN11321_c0_g1	-2.97413	-7.85784	9.36862e-12	1.20528e-08	5.90588e-07
TRINITY_DN800_c0_g1	-2.97072	-7.8393	0.000146781	0.0143941	1
TRINITY_DN69334_c1_g1	-2.9702	-7.83646	3.7022e-06	0.000949449	0.233383
TRINITY_DN22110_c0_g1	-2.95932	-7.77757	1.01844e-09	8.56016e-07	6.42012e-05
TRINITY_DN6875_c1_g1	-2.94558	-7.70387	2.40474e-13	4.89008e-10	1.51593e-08	RPB1_PLAFD	RPB1_PLAFD
TRINITY_DN26306_c3_g2	-2.92855	-7.61344	0	0	0	PCKGC_BOVIN	PCKGC_BOVIN		Phosphoenolpyruvate carboxykinase C-terminal P-loop domain	PEPCK_GTP
TRINITY_DN150443_c0_g1	-2.89717	-7.44962	0.000348386	0.0263648	1	PCKG_DROME	PCKG_DROME		Phosphoenolpyruvate carboxykinase C-terminal P-loop domain	PEPCK_GTP
TRINITY_DN22110_c0_g2	-2.8893	-7.40913	4.29383e-08	2.29389e-05	0.00270679
TRINITY_DN9478_c1_g1	-2.88487	-7.3864	5.51285e-06	0.00127298	0.347525	MUG2_RAT	MUG2_RAT
TRINITY_DN28755_c0_g1	-2.88339	-7.37881	4.66364e-09	3.06241e-06	0.000293991	UBIQ_LUMTE	UBIQ_LUMTE		Ubiquitin family	ubiquitin
TRINITY_DN9430_c0_g1	-2.8737	-7.32942	1.30198e-10	1.2627e-07	8.20756e-06		STRC_MOUSE
TRINITY_DN44999_c0_g1	-2.87343	-7.32804	1.31791e-05	0.00247261	0.830798	PCKGC_CHICK	PCKGC_CHICK		Phosphoenolpyruvate carboxykinase N-terminal domain	PEPCK_N
TRINITY_DN13834_c0_g1	-2.87326	-7.32719	2.59828e-11	3.14986e-08	1.63793e-06
TRINITY_DN89096_c1_g2	-2.83142	-7.11773	3.61894e-11	4.1479e-08	2.28134e-06
TRINITY_DN659_c0_g1	-2.82532	-7.0877	1.46357e-09	1.15198e-06	9.22617e-05	SAV2_STRVL	SAV2_STRVL		Avidin family	Avidin
TRINITY_DN63820_c0_g1	-2.82129	-7.06795	1.72668e-07	7.35462e-05	0.0108848				Calponin family repeat	Calponin
TRINITY_DN25061_c0_g1	-2.81873	-7.05542	2.22045e-16	7.77637e-13	1.39975e-11	IMSP6_RUDPH	IMSP6_RUDPH
TRINITY_DN7836_c0_g1	-2.8095	-7.01044	1.22125e-15	4.0519e-12	7.69861e-11
TRINITY_DN7838_c0_g1	-2.80894	-7.00769	4.32987e-15	1.24068e-11	2.72951e-10	BIR7A_XENLA	BIR7A_XENLA		Inhibitor of Apoptosis domain	BIR
TRINITY_DN12022_c0_g1	-2.80735	-6.99996	2.14732e-06	0.000615296	0.135365
TRINITY_DN33495_c0_g1	-2.79849	-6.95712	1.61423e-09	1.19717e-06	0.00010176	WDR87_HUMAN	MLP_ACRMI		Calcium-binding EGF domain	EGF_CA
TRINITY_DN49152_c0_g2	-2.79384	-6.93473	6.80417e-07	0.000230606	0.0428928
TRINITY_DN16742_c2_g1	-2.79005	-6.91654	8.49448e-09	5.05173e-06	0.000535484
TRINITY_DN56148_c0_g1	-2.76919	-6.81726	1.41448e-08	8.18049e-06	0.000891673
TRINITY_DN56964_c0_g1	-2.76879	-6.81535	1.76706e-06	0.000520531	0.111394	DYHC_EMENI
TRINITY_DN4878_c0_g3	-2.76037	-6.77568	3.85581e-10	3.47238e-07	2.43067e-05				Apolipoprotein A1/A4/E domain	Apolipoprotein
TRINITY_DN457_c0_g1	-2.75803	-6.7647	3.4183e-06	0.000886776	0.215486
TRINITY_DN1641_c0_g1	-2.75028	-6.7285	4.47198e-13	8.29144e-10	2.81909e-08	CP2DK_MESAU	CP2A9_MESAU		Cytochrome P450	p450
TRINITY_DN9495_c0_g1	-2.74859	-6.72061	3.91121e-06	0.000982305	0.246559	RL39_SPOFR	RL39_SPOFR		Ribosomal L39 protein	Ribosomal_L39
TRINITY_DN77158_c0_g1	-2.73819	-6.67232	2.513e-09	1.80019e-06	0.000158417
TRINITY_DN167045_c0_g1	-2.73795	-6.6712	1.31784e-05	0.00247261	0.830752	LR74A_RAT	LR74A_RAT		Leucine Rich repeat	LRR_6
TRINITY_DN157298_c0_g3	-2.73505	-6.65781	0.000158859	0.0152657	1
TRINITY_DN40686_c0_g1	-2.71466	-6.56439	1.01261e-06	0.00031601	0.063834
TRINITY_DN26651_c0_g1	-2.71423	-6.56245	3.27721e-07	0.000125971	0.0206592	KAD5_HUMAN	KAD5_HUMAN
TRINITY_DN5707_c0_g1	-2.70749	-6.53186	1.45346e-07	6.36284e-05	0.00916249
TRINITY_DN15632_c2_g1	-2.68914	-6.44928	1.00936e-05	0.00200723	0.636292
TRINITY_DN1059_c0_g1	-2.68798	-6.44409	4.20514e-05	0.00609398	1
TRINITY_DN57524_c3_g1	-2.67796	-6.39949	7.51439e-06	0.00160576	0.473699
TRINITY_DN13264_c0_g1	-2.67707	-6.39554	1.12338e-05	0.00218569	0.708164
TRINITY_DN12660_c0_g1	-2.66263	-6.33188	3.9502e-09	2.6776e-06	0.000249017
TRINITY_DN89096_c1_g3	-2.64775	-6.2669	6.82787e-14	1.59416e-10	4.30422e-09	IMSP3_RUDPH	IMSP3_RUDPH
TRINITY_DN285_c0_g2	-2.63629	-6.21731	2.83058e-05	0.00443873	1
TRINITY_DN2373_c1_g1	-2.6232	-6.16116	6.35656e-05	0.00809786	1
TRINITY_DN8750_c0_g1	-2.60193	-6.07098	2.00304e-07	8.23733e-05	0.012627
TRINITY_DN26081_c0_g1	-2.59948	-6.06067	2.42222e-09	1.75511e-06	0.000152695	HS12A_HUMAN	HS12A_HUMAN		Hsp70 protein	HSP70
TRINITY_DN4751_c1_g1	-2.59845	-6.05637	1.38281e-09	1.11758e-06	8.71709e-05
TRINITY_DN5707_c0_g2	-2.5895	-6.01892	6.94561e-08	3.39414e-05	0.00437844	LSTP_STASI
TRINITY_DN115078_c0_g2	-2.57794	-5.97086	0.00034537	0.026221	1
TRINITY_DN58917_c3_g1	-2.56745	-5.92761	4.35006e-08	2.3044e-05	0.00274224
TRINITY_DN6614_c0_g1	-2.56723	-5.92672	9.8455e-07	0.000310325	0.0620651
TRINITY_DN30657_c0_g1	-2.56402	-5.91355	2.70759e-06	0.000742102	0.170683
TRINITY_DN26306_c3_g1	-2.55996	-5.8969	9.81261e-11	9.66526e-08	6.18577e-06	PCKGC_BOVIN	PCKGC_BOVIN		Phosphoenolpyruvate carboxykinase C-terminal P-loop domain	PEPCK_GTP
TRINITY_DN17279_c0_g1	-2.55393	-5.87232	7.58396e-07	0.000250306	0.0478085	STRC_MOUSE	STRC_MOUSE
TRINITY_DN99503_c0_g1	-2.54284	-5.82735	0.00030091	0.0239207	1
TRINITY_DN38211_c1_g1	-2.5385	-5.80986	2.80498e-11	3.33628e-08	1.76823e-06
TRINITY_DN12865_c2_g2	-2.53123	-5.78064	4.62938e-08	2.41183e-05	0.00291831	AMY_PECMA	AMY_PECMA		Alpha amylase, C-terminal all-beta domain	Alpha-amylase_C
TRINITY_DN12827_c3_g1	-2.51546	-5.71781	0.000105968	0.0114582	1	ACTM_LYTPI	ACTB_RABIT		Actin	Actin
TRINITY_DN55085_c0_g1	-2.5143	-5.71322	9.71821e-09	5.72548e-06	0.000612626	PCKGC_CHICK	PCKGC_CHICK		Phosphoenolpyruvate carboxykinase N-terminal domain	PEPCK_N
TRINITY_DN80071_c0_g1	-2.50831	-5.68954	2.47834e-08	1.38259e-05	0.00156232	PLSP3_LOTGI	PLSP3_LOTGI		Animal haem peroxidase	An_peroxidase
TRINITY_DN8642_c0_g1	-2.50477	-5.6756	4.41504e-11	4.96999e-08	2.78319e-06
TRINITY_DN7617_c0_g1	-2.49469	-5.63606	6.85498e-08	3.37602e-05	0.00432131				Putative esterase	Esterase
TRINITY_DN13371_c1_g3	-2.48975	-5.61681	5.57683e-09	3.58733e-06	0.000351558
TRINITY_DN101363_c0_g2	-2.48119	-5.58356	5.99736e-07	0.000207729	0.0378068
TRINITY_DN42994_c0_g2	-2.47847	-5.57305	6.90345e-09	4.30878e-06	0.000435187
TRINITY_DN31183_c0_g1	-2.46984	-5.53982	4.59455e-07	0.000167139	0.0289636	PCKG_DROME	PCKG_DROME		Phosphoenolpyruvate carboxykinase C-terminal P-loop domain	PEPCK_GTP
TRINITY_DN23618_c2_g2	-2.46819	-5.53349	0.000511722	0.0343541	1
TRINITY_DN3122_c0_g1	-2.46655	-5.52722	9.66242e-11	9.66526e-08	6.09109e-06	PCKG_DROME	PCKG_DROME		Phosphoenolpyruvate carboxykinase N-terminal domain	PEPCK_N
TRINITY_DN73580_c0_g1	-2.46294	-5.5134	0.000239312	0.0209237	1	AT1B_ARTSF	AT1B_ARTSF		haloacid dehalogenase-like hydrolase	Hydrolase
TRINITY_DN1127_c0_g1	-2.46259	-5.51204	7.85839e-11	8.25642e-08	4.95385e-06
TRINITY_DN3003_c1_g1	-2.4476	-5.45507	0.000128113	0.0131748	1
TRINITY_DN6845_c0_g1	-2.44201	-5.43397	4.54081e-11	5.0219e-08	2.86248e-06	CP3AI_RAT	CP3AI_RAT		Cytochrome P450	p450
TRINITY_DN26306_c3_g4	-2.43229	-5.39749	3.96383e-12	5.81107e-09	2.49876e-07	PCKG_DROME	PCKG_DROME
TRINITY_DN26306_c1_g1	-2.42762	-5.38003	1.69198e-12	2.88272e-09	1.06661e-07				Phosphoenolpyruvate carboxykinase N-terminal domain	PEPCK_N
TRINITY_DN51088_c0_g1	-2.42039	-5.35318	0.000758031	0.0441233	1
TRINITY_DN42994_c0_g1	-2.41836	-5.34565	6.87704e-05	0.00860185	1
TRINITY_DN267168_c0_g1	-2.40585	-5.29948	7.98863e-05	0.00948391	1
TRINITY_DN87111_c2_g3	-2.40451	-5.29456	6.12588e-06	0.00137175	0.386169
TRINITY_DN96663_c1_g1	-2.40284	-5.28842	0.00021803	0.0196349	1	RL15_DROME	RL15_DROME		Ribosomal L15	Ribosomal_L15e
TRINITY_DN9313_c0_g1	-2.39684	-5.26647	1.17179e-05	0.00226591	0.738688
TRINITY_DN46704_c0_g1	-2.39563	-5.26206	1.9193e-07	8.06607e-05	0.0120991
TRINITY_DN97773_c0_g1	-2.3918	-5.2481	7.15122e-07	0.000238522	0.0450806
TRINITY_DN4422_c0_g1	-2.3887	-5.23685	4.69483e-05	0.00656097	1
TRINITY_DN20455_c1_g3	-2.38826	-5.23526	8.33455e-06	0.00172645	0.525402
TRINITY_DN17879_c0_g1	-2.38635	-5.22832	6.52778e-12	8.75542e-09	4.11505e-07
TRINITY_DN19504_c0_g1	-2.38208	-5.21289	1.33826e-07	6.0259e-05	0.00843626
TRINITY_DN8626_c0_g1	-2.3812	-5.20971	0.000238707	0.0208998	1
TRINITY_DN19868_c0_g1	-2.38016	-5.20593	3.50547e-11	4.09225e-08	2.20982e-06	BIRC7_XENTR	BIRC7_XENTR		Inhibitor of Apoptosis domain	BIR
TRINITY_DN5985_c1_g1	-2.37369	-5.18264	7.97561e-05	0.00948391	1
TRINITY_DN8481_c0_g1	-2.3716	-5.17514	0.000326201	0.0251079	1
TRINITY_DN63298_c0_g1	-2.35602	-5.11957	1.99847e-06	0.00058056	0.125981	PCKG_DROME	PCKG_DROME		Phosphoenolpyruvate carboxykinase C-terminal P-loop domain	PEPCK_GTP
TRINITY_DN188153_c0_g1	-2.33983	-5.06244	7.17359e-05	0.00883234	1	NNTM_MOUSE	NNTM_MOUSE		NAD(P) transhydrogenase beta subunit	PNTB
TRINITY_DN189380_c0_g3	-2.33911	-5.05992	1.52791e-09	1.1689e-06	9.63179e-05	PCKG_DROME	PCKG_DROME		Phosphoenolpyruvate carboxykinase N-terminal domain	PEPCK_N
TRINITY_DN26306_c2_g1	-2.33582	-5.04837	2.90904e-06	0.000775883	0.183383	PCKGC_CHICK	PCKGC_PONAB
TRINITY_DN26067_c0_g1	-2.33519	-5.04618	1.93249e-07	8.06771e-05	0.0121822
TRINITY_DN21542_c0_g1	-2.33408	-5.0423	2.68943e-07	0.000107303	0.0169539	PCKGM_MOUSE	PCKGM_MOUSE		Phosphoenolpyruvate carboxykinase C-terminal P-loop domain	PEPCK_GTP
TRINITY_DN7838_c0_g2	-2.32498	-5.0106	6.19437e-06	0.00137981	0.390487	BIRC2_MOUSE	BIRC2_MOUSE		Zinc finger, C3HC4 type (RING finger)	zf-C3HC4_3
TRINITY_DN50978_c0_g2	-2.31972	-4.99236	0.00014682	0.0143941	1	RTXE_DROME	RTXE_DROME		Reverse transcriptase (RNA-dependent DNA polymerase)	RVT_1
TRINITY_DN32_c0_g1	-2.30452	-4.94002	1.79112e-12	2.97133e-09	1.12911e-07	PCKG_DROME	PCKG_DROME		Phosphoenolpyruvate carboxykinase C-terminal P-loop domain	PEPCK_GTP
TRINITY_DN35324_c0_g1	-2.3002	-4.92526	7.38774e-05	0.00904302	1
TRINITY_DN36433_c0_g1	-2.29725	-4.91519	7.87768e-05	0.00940533	1
TRINITY_DN25501_c0_g5	-2.28839	-4.8851	0.000465706	0.0321552	1				HYD1 signature containing ADP-ribosyltransferase	Tox-ART-HYD1
TRINITY_DN29263_c0_g1	-2.2788	-4.85274	1.47336e-07	6.40547e-05	0.00928794
TRINITY_DN37355_c0_g2	-2.27826	-4.85094	0.000248829	0.0212636	1
TRINITY_DN297366_c0_g1	-2.27674	-4.84583	0.000893394	0.0490533	1
TRINITY_DN17041_c0_g1	-2.27587	-4.84289	1.6725e-06	0.000497325	0.105433				Hypothetical protein TT1725	TT1725
TRINITY_DN197_c0_g1	-2.27522	-4.8407	1.08697e-05	0.00214108	0.685217
TRINITY_DN8856_c0_g1	-2.27492	-4.8397	2.30152e-10	2.16546e-07	1.45086e-05	PCKG_DROME	PCKG_DROME		Phosphoenolpyruvate carboxykinase C-terminal P-loop domain	PEPCK_GTP
TRINITY_DN9423_c0_g1	-2.269	-4.81989	9.0393e-07	0.000287792	0.0569829
TRINITY_DN1647_c1_g1	-2.25907	-4.78682	6.09155e-06	0.00137175	0.384005	PERT_MOUSE	PXDN1_CAEBR		Animal haem peroxidase	An_peroxidase
TRINITY_DN8536_c0_g1	-2.25788	-4.78287	0.000525102	0.0348187	1
TRINITY_DN61559_c0_g1	-2.24886	-4.75307	3.76151e-06	0.000960008	0.237122
TRINITY_DN250804_c0_g1	-2.2488	-4.75286	5.73785e-08	2.917e-05	0.00361708
TRINITY_DN14985_c0_g1	-2.24724	-4.74773	1.37932e-05	0.00256493	0.869511
TRINITY_DN30661_c0_g2	-2.24688	-4.74657	0.000442439	0.0308649	1	CDO1_BOVIN	CDO1_BOVIN		Cysteine dioxygenase type I	CDO_I
TRINITY_DN12860_c3_g1	-2.24032	-4.72503	9.87407e-08	4.64516e-05	0.00622451	S39AE_BOVIN	S39AE_BOVIN		ZIP Zinc transporter	Zip
TRINITY_DN4410_c0_g1	-2.23892	-4.72044	2.05636e-08	1.15742e-05	0.00129631
TRINITY_DN70280_c0_g1	-2.2342	-4.70503	0.000367402	0.0271839	1
TRINITY_DN6922_c0_g1	-2.23325	-4.70193	8.74686e-05	0.0101359	1	LCM_LOCMI			Pacifastin inhibitor (LCMII)	Pacifastin_I
TRINITY_DN1618_c2_g2	-2.23043	-4.69275	2.22405e-05	0.00372877	1
TRINITY_DN4361_c1_g3	-2.22596	-4.67822	0.000454049	0.0315229	1
TRINITY_DN26306_c0_g1	-2.22542	-4.67648	6.04257e-08	3.04734e-05	0.00380918	PCKGC_CHICK	PCKGC_CHICK		Phosphoenolpyruvate carboxykinase C-terminal P-loop domain	PEPCK_GTP
TRINITY_DN8750_c0_g2	-2.2119	-4.63285	5.07968e-05	0.00690753	1
TRINITY_DN13924_c0_g2	-2.20971	-4.62584	4.25162e-05	0.00611913	1
TRINITY_DN5603_c0_g2	-2.20104	-4.5981	9.30507e-06	0.00188882	0.586582
TRINITY_DN43080_c1_g1	-2.19864	-4.59046	3.18342e-07	0.000123876	0.020068				DAZ associated protein 2 (DAZAP2)	DAZAP2
TRINITY_DN3756_c0_g2	-2.19238	-4.57058	6.11194e-06	0.00137175	0.38529	FUCL3_ANGJA	FUCL3_ANGJA		F5/8 type C domain	F5_F8_type_C
TRINITY_DN13555_c1_g1	-2.19236	-4.57054	5.22684e-10	4.57631e-07	3.29494e-05
TRINITY_DN62144_c0_g1	-2.19189	-4.56905	6.89355e-05	0.00860185	1	TYRO_PINMA	TYRO_PINMA		Common central domain of tyrosinase	Tyrosinase
TRINITY_DN28586_c2_g1	-2.18747	-4.55506	1.80198e-05	0.00314914	1
TRINITY_DN940_c0_g1	-2.18667	-4.55255	4.13776e-09	2.77489e-06	0.00026084	DNJH_CUCSA	DNJH_CUCSA		DnaJ domain	DnaJ
TRINITY_DN1647_c0_g1	-2.18022	-4.53224	1.66586e-05	0.00296818	1	PERC_DROME	PERC_DROME		Animal haem peroxidase	An_peroxidase
TRINITY_DN873_c0_g2	-2.17756	-4.52387	4.07001e-06	0.00101012	0.25657
TRINITY_DN4109_c0_g2	-2.17536	-4.51699	4.82401e-08	2.49263e-05	0.00304101
TRINITY_DN1631_c0_g1	-2.17508	-4.5161	8.16711e-09	4.9033e-06	0.000514846	IMSP6_RUDPH	IMSP6_RUDPH		Kazal-type serine protease inhibitor domain	Kazal_1
TRINITY_DN8773_c0_g2	-2.17013	-4.50063	5.63467e-06	0.00128697	0.355204				Domain of unknown function (DUF4207)	DUF4207
TRINITY_DN16936_c0_g2	-2.17011	-4.50059	1.39008e-05	0.00257733	0.876292
TRINITY_DN164540_c0_g1	-2.16276	-4.4777	0.000101962	0.0111979	1
TRINITY_DN20917_c0_g1	-2.16038	-4.47033	2.27851e-06	0.000647006	0.143635	NOX5_HUMAN	NOX5_HUMAN		EF hand	EF-hand_1
TRINITY_DN63852_c1_g1	-2.15897	-4.46595	4.42502e-07	0.00016218	0.0278949	DIAP1_DROME	DIAP1_DROME
TRINITY_DN6509_c0_g1	-2.14698	-4.429	0.000241662	0.0209583	1	RTBS_DROME	RTBS_DROME		Reverse transcriptase (RNA-dependent DNA polymerase)	RVT_1
TRINITY_DN8230_c0_g1	-2.14625	-4.42677	3.16585e-09	2.21747e-06	0.000199572	KHK_HUMAN	KHK_HUMAN		pfkB family carbohydrate kinase	fkB
TRINITY_DN39624_c0_g1	-2.14363	-4.41873	5.40999e-05	0.00718699	1	HDHD5_MOUSE	HDHD5_MOUSE
TRINITY_DN97362_c0_g1	-2.14341	-4.41805	3.80434e-05	0.00564287	1	PRS6B_MANSE	PRS6B_MANSE		AAA+ lid domain	WA_lid_3
TRINITY_DN10876_c0_g1	-2.14313	-4.41718	6.48288e-07	0.000222105	0.0408674
TRINITY_DN273538_c0_g2	-2.1376	-4.40031	1.95409e-06	0.000570295	0.123184
TRINITY_DN16382_c0_g1	-2.13474	-4.39159	0.000596105	0.0377345	1
TRINITY_DN4363_c0_g2	-2.12441	-4.36025	2.11152e-05	0.00360727	1
TRINITY_DN222590_c0_g1	-2.12188	-4.35259	6.10023e-05	0.00786406	1
TRINITY_DN15955_c0_g1	-2.11705	-4.33807	7.04234e-07	0.000236139	0.0443942	WDR87_HUMAN	WDR87_HUMAN		WD domain, G-beta repeat	WD40
TRINITY_DN13805_c3_g1	-2.11475	-4.33114	3.65658e-05	0.00545603	1
TRINITY_DN3122_c0_g2	-2.11093	-4.31971	1.03984e-06	0.000322908	0.0655503	PCKG_DROME	PCKG_DROME		Phosphoenolpyruvate carboxykinase C-terminal P-loop domain	PEPCK_GTP
TRINITY_DN42963_c3_g1	-2.10933	-4.3149	6.41852e-05	0.0081576	1
TRINITY_DN49873_c3_g1	-2.10909	-4.3142	0.00086911	0.0484848	1	PLC_HALLA	PLC_HALLA		Lectin C-type domain	Lectin_C
TRINITY_DN33361_c0_g1	-2.10635	-4.30601	2.44521e-07	9.94475e-05	0.0154144
TRINITY_DN4878_c1_g1	-2.10446	-4.30037	1.28016e-07	5.80576e-05	0.00807001
TRINITY_DN31908_c1_g1	-2.10379	-4.29837	6.73008e-07	0.000229328	0.0424258
TRINITY_DN18570_c0_g1	-2.10364	-4.29793	5.40934e-05	0.00718699	1
TRINITY_DN4221_c0_g2	-2.10322	-4.29668	2.85514e-06	0.00077247	0.179985
TRINITY_DN199517_c1_g1	-2.10116	-4.29056	3.19092e-06	0.000834657	0.201152
TRINITY_DN124482_c0_g1	-2.09996	-4.28696	0.000745375	0.0436689	1	AT1A_TAESO	AT1A_TAESO		Cation transport ATPase (P-type)	Cation_ATPase
TRINITY_DN8679_c0_g1	-2.09777	-4.28046	1.39334e-07	6.22943e-05	0.00878349	CBPM_PONAB	CBPM_PONAB		Zinc carboxypeptidase	Peptidase_M14
TRINITY_DN1562_c3_g1	-2.09264	-4.26529	0.000109311	0.0117191	1	IMSP2_RUDPH	IMSP2_RUDPH
TRINITY_DN5052_c0_g1	-2.09094	-4.26024	2.80505e-05	0.00440966	1	RBP2A_PLAF7
TRINITY_DN22308_c2_g1	-2.09091	-4.26016	1.54986e-05	0.00280752	0.977017
TRINITY_DN5574_c0_g1	-2.08852	-4.25313	3.2711e-07	0.000125971	0.0206207	S39AE_MOUSE	S39AE_MOUSE		ZIP Zinc transporter	Zip
TRINITY_DN24111_c0_g3	-2.08564	-4.24464	2.54264e-06	0.000703006	0.160285
TRINITY_DN1990_c0_g2	-2.08378	-4.23916	6.80549e-05	0.0085631	1	GXN_ACRMI	GXN_ACRMI
TRINITY_DN23610_c0_g1	-2.08308	-4.2371	3.50774e-05	0.00531549	1	HORM1_RAT	HORM1_RAT		HORMA domain	HORMA
TRINITY_DN155832_c0_g2	-2.08208	-4.23417	1.09365e-05	0.00214108	0.689427
TRINITY_DN31347_c0_g1	-2.08137	-4.23208	0.000387474	0.0281082	1
TRINITY_DN1540_c0_g2	-2.07847	-4.22358	9.95047e-06	0.00198502	0.627268	GRN_MOUSE	GRN_RAT		Granulin	Granulin
TRINITY_DN31622_c1_g4	-2.07826	-4.22296	2.43869e-05	0.00398134	1
TRINITY_DN3830_c0_g1	-2.076	-4.21637	5.37673e-05	0.00718699	1	ENLYS_BPT4	ENLYS_BPT4
TRINITY_DN143424_c0_g1	-2.06814	-4.19347	0.000487828	0.0332816	1
TRINITY_DN1834_c0_g1	-2.06797	-4.19295	0.000494471	0.0335894	1
TRINITY_DN62186_c2_g1	-2.06592	-4.187	0.000164634	0.0156536	1
TRINITY_DN12865_c3_g1	-2.06258	-4.17733	1.0759e-05	0.00212613	0.678234	AMY_PECMA	AMY_PECMA
TRINITY_DN41182_c0_g2	-2.06084	-4.17231	0.000585775	0.0374389	1	CAH7_HUMAN	CAH7_HUMAN		Eukaryotic-type carbonic anhydrase	Carb_anhydrase
TRINITY_DN40302_c1_g1	-2.05932	-4.16789	3.57185e-05	0.00536954	1
TRINITY_DN62419_c0_g2	-2.0536	-4.15142	0.000149571	0.0146183	1
TRINITY_DN16317_c0_g1	-2.05032	-4.14199	1.44459e-05	0.00264726	0.910658	RLP24_DANRE	RLP24_DANRE
TRINITY_DN3472_c0_g2	-2.04541	-4.1279	9.14486e-05	0.0104429	1
TRINITY_DN2174_c0_g2	-2.04463	-4.12568	3.3174e-06	0.000864154	0.209125
TRINITY_DN3487_c0_g2	-2.03864	-4.10857	8.74339e-05	0.0101359	1	CD047_XENLA	CD047_XENLA		Domain of unknown function (DUF4586)	DUF4586
TRINITY_DN67_c1_g1	-2.03739	-4.10501	1.40478e-09	1.12096e-06	8.85561e-05				SEA domain	SEA
TRINITY_DN58433_c0_g1	-2.03737	-4.10496	9.80867e-05	0.0109053	1	RTJK_DROME	RTJK_DROME		Reverse transcriptase (RNA-dependent DNA polymerase)	RVT_1
TRINITY_DN121313_c1_g1	-2.03252	-4.0912	5.80186e-07	0.000203191	0.0365743	ALDH_ENCBU	ALDH_ENCBU		Aldehyde dehydrogenase family	Aldedh
TRINITY_DN3491_c1_g1	-2.02883	-4.08075	3.84767e-07	0.000144377	0.0242553
TRINITY_DN54312_c0_g1	-2.02875	-4.08051	6.26607e-07	0.000215851	0.0395007	ACTN_DERFA	ACTN4_PONAB		Spectrin repeat	Spectrin
TRINITY_DN195775_c1_g2	-2.02315	-4.0647	2.13407e-05	0.00363594	1	TBB_STRPU	TBB_STRPU		Tubulin C-terminal domain	Tubulin_C
TRINITY_DN19268_c2_g2	-2.02153	-4.06015	0.000314711	0.0245837	1
TRINITY_DN69157_c0_g1	-2.0194	-4.05416	0.000103605	0.0113201	1	CPMD8_HUMAN	CPMD8_HUMAN		Alpha-2-macroglobulin bait region domain	A2M_BRD
TRINITY_DN25724_c0_g1	-2.0131	-4.03649	0.000894575	0.0490533	1	MPCP_CHOFU	MPCP_BOVIN		Mitochondrial carrier protein	Mito_carr
TRINITY_DN12394_c0_g1	-2.00431	-4.01196	0.000279519	0.0228246	1	XYLT_DROPS	WSCD1_ARTBC		WSC domain	WSC
