# Supplementary material for: The Mantle Transcriptome of Chamelea gallina (Mollusca: Bivalvia) and Shell Biomineralization
Source: Animals (Basel). 2022 May 6;12(9):1196. doi: 10.3390/ani12091196 (PMC9100110; doi:10.3390/ani12091196)
Supplement: Supplementary file 1 [file animals-12-01196-s001.zip › animals-1679898-supplementary/SupplementaryMaterial/Tables/Supplementary TableS3.xlsx]

## Sheet: Foglio1
Supplementary Table S3. Gene Ontology terms significantly enriched in gene subset.
GO_term	total_counts	observed_counts	pvalue	FDR	Bonferroni	Holm-Bonferroni	Obs-Exp	GOID	GO_description	class
GO:0005975	902	27	1.55E-13	5.16E-12	3.46E-10	3.35E-10	217916686495661	GO:0005975	carbohydrate metabolic process	biological_process
GO:0046914	2257	34	2.57E-08	3.89E-07	5.72E-05	5.35E-05	209676232173734	GO:0046914	transition metal ion binding	molecular_function
GO:0005996	381	23	1.62E-18	7.68E-17	3.61E-15	3.54E-15	208000285537524	GO:0005996	monosaccharide metabolic process	biological_process
GO:0032561	925	26	1.71E-12	5.04E-11	3.80E-09	3.67E-09	206588619743333	GO:0032561	guanyl ribonucleotide binding	molecular_function
GO:0019001	925	26	1.71E-12	5.04E-11	3.80E-09	3.67E-09	206588619743333	GO:0019001	guanyl nucleotide binding	molecular_function
GO:0019318	281	22	2.44E-20	1.40E-18	5.44E-17	5.35E-17	203774488808515	GO:0019318	hexose metabolic process	biological_process
GO:0009749	181	21	2.64E-23	2.03E-21	5.89E-20	5.82E-20	199548692079506	GO:0009749	response to glucose	biological_process
GO:0009746	202	21	3.08E-22	2.14E-20	6.86E-19	6.76E-19	198336109392598	GO:0009746	response to hexose	biological_process
GO:0005525	897	25	5.07E-12	1.41E-10	1.13E-08	1.09E-08	198205396659211	GO:0005525	GTP binding	molecular_function
GO:0006006	208	21	5.89E-22	3.98E-20	1.31E-18	1.29E-18	197989657196339	GO:0006006	glucose metabolic process	biological_process
GO:0032550	903	25	5.86E-12	1.59E-10	1.31E-08	1.26E-08	197858944462952	GO:0032550	purine ribonucleoside binding	molecular_function
GO:0034284	211	21	8.09E-22	5.30E-20	1.80E-18	1.78E-18	197816431098209	GO:0034284	response to monosaccharide	biological_process
GO:0001883	908	25	6.61E-12	1.78E-10	1.47E-08	1.42E-08	197570234299402	GO:0001883	purine nucleoside binding	molecular_function
GO:0032549	914	25	7.64E-12	2.03E-10	1.70E-08	1.64E-08	197223782103143	GO:0032549	ribonucleoside binding	molecular_function
GO:0001882	922	25	9.23E-12	2.42E-10	2.06E-08	1.98E-08	196761845841463	GO:0001882	nucleoside binding	molecular_function
GO:0009743	246	21	2.35E-20	1.38E-18	5.24E-17	5.15E-17	195795459953362	GO:0009743	response to carbohydrate	biological_process
GO:0042593	250	21	3.34E-20	1.82E-18	7.44E-17	7.31E-17	195564491822523	GO:0042593	glucose homeostasis	biological_process
GO:0006094	79	20	5.72E-30	8.50E-28	1.27E-26	1.27E-26	195438379415917	GO:0006094	gluconeogenesis	biological_process
GO:0033500	253	21	4.33E-20	2.30E-18	9.65E-17	9.47E-17	195391265724393	GO:0033500	carbohydrate homeostasis	biological_process
GO:0019319	100	20	1.41E-27	1.75E-25	3.15E-24	3.12E-24	194225796729009	GO:0019319	hexose biosynthetic process	biological_process
GO:0071333	103	20	2.78E-27	3.10E-25	6.20E-24	6.14E-24	194052570630879	GO:0071333	cellular response to glucose stimulus	biological_process
GO:0071326	107	20	6.62E-27	6.87E-25	1.48E-23	1.46E-23	19382160250004	GO:0071326	cellular response to monosaccharide stimulus	biological_process
GO:0071331	107	20	6.62E-27	6.87E-25	1.48E-23	1.46E-23	19382160250004	GO:0071331	cellular response to hexose stimulus	biological_process
GO:0046364	119	20	7.29E-26	7.06E-24	1.62E-22	1.61E-22	193128698107521	GO:0046364	monosaccharide biosynthetic process	biological_process
GO:0071322	125	20	2.19E-25	2.03E-23	4.88E-22	4.82E-22	192782245911261	GO:0071322	cellular response to carbohydrate stimulus	biological_process
GO:0001678	129	20	4.40E-25	3.93E-23	9.82E-22	9.71E-22	192551277780422	GO:0001678	cellular glucose homeostasis	biological_process
GO:0016051	215	20	2.67E-20	1.49E-18	5.96E-17	5.86E-17	187585462967369	GO:0016051	carbohydrate biosynthetic process	biological_process
GO:0016829	391	21	4.42E-16	1.76E-14	9.85E-13	9.61E-13	187422865210425	GO:0016829	lyase activity	molecular_function
GO:0044262	261	20	1.50E-18	7.27E-17	3.34E-15	3.28E-15	184929329462714	GO:0044262	cellular carbohydrate metabolic process	biological_process
GO:0016830	136	19	4.93E-23	3.55E-21	1.10E-19	1.09E-19	182147083551452	GO:0016830	carbon-carbon lyase activity	molecular_function
GO:0044282	712	22	9.84E-12	2.55E-10	2.19E-08	2.11E-08	178887672710544	GO:0044282	small molecule catabolic process	biological_process
GO:0019543	26	18	2.42E-38	7.71E-36	5.40E-35	5.39E-35	178498707149542	GO:0019543	propionate catabolic process	biological_process
GO:0004611	31	18	5.07E-36	1.33E-33	1.13E-32	1.13E-32	178209996985993	GO:0004611	phosphoenolpyruvate carboxykinase activity	molecular_function
GO:0004613	31	18	5.07E-36	1.33E-33	1.13E-32	1.13E-32	178209996985993	GO:0004613	phosphoenolpyruvate carboxykinase (GTP) activity	molecular_function
GO:0044283	726	22	1.45E-11	3.71E-10	3.23E-08	3.10E-08	178079284252606	GO:0044283	small molecule biosynthetic process	biological_process
GO:0019541	34	18	6.57E-35	1.46E-32	1.46E-31	1.46E-31	178036770887863	GO:0019541	propionate metabolic process	biological_process
GO:0019626	39	18	2.38E-33	4.82E-31	5.31E-30	5.28E-30	177748060724314	GO:0019626	short-chain fatty acid catabolic process	biological_process
GO:1901615	740	22	2.11E-11	5.34E-10	4.70E-08	4.52E-08	177270895794667	GO:1901615	organic hydroxy compound metabolic process	biological_process
GO:0046459	53	18	3.84E-30	6.11E-28	8.55E-27	8.50E-27	176939672266375	GO:0046459	short-chain fatty acid metabolic process	biological_process
GO:0006071	60	18	6.37E-29	8.87E-27	1.42E-25	1.41E-25	176535478037405	GO:0006071	glycerol metabolic process	biological_process
GO:0044255	1282	25	9.04E-09	1.50E-07	2.02E-05	1.90E-05	175974714065896	GO:0044255	cellular lipid metabolic process	biological_process
GO:0019400	70	18	1.88E-27	2.21E-25	4.19E-24	4.16E-24	175958057710306	GO:0019400	alditol metabolic process	biological_process
GO:0016831	94	18	9.49E-25	7.55E-23	2.12E-21	2.09E-21	174572248925268	GO:0016831	carboxy-lyase activity	molecular_function
GO:0071310	1688	27	1.59E-07	2.14E-06	0.000354884141087	0.000328614117184	172531448785672	GO:0071310	cellular response to organic substance	biological_process
GO:0055082	832	22	2.06E-10	4.50E-09	4.59E-07	4.38E-07	171958628785355	GO:0055082	cellular chemical homeostasis	biological_process
GO:0032787	836	22	2.26E-10	4.84E-09	5.04E-07	4.80E-07	171727660654515	GO:0032787	monocarboxylic acid metabolic process	biological_process
GO:0030145	144	18	4.99E-21	3.09E-19	1.11E-17	1.09E-17	171685147289773	GO:0030145	manganese ion binding	molecular_function
GO:0006090	146	18	6.53E-21	3.94E-19	1.46E-17	1.43E-17	171569663224353	GO:0006090	pyruvate metabolic process	biological_process
GO:0016054	499	20	5.62E-13	1.73E-11	1.25E-09	1.21E-09	171186725677755	GO:0016054	organic acid catabolic process	biological_process
GO:0046395	499	20	5.62E-13	1.73E-11	1.25E-09	1.21E-09	171186725677755	GO:0046395	carboxylic acid catabolic process	biological_process
GO:0006066	505	20	7.05E-13	2.12E-11	1.57E-09	1.52E-09	170840273481496	GO:0006066	alcohol metabolic process	biological_process
GO:0019751	162	18	4.94E-20	2.56E-18	1.10E-16	1.08E-16	170645790700995	GO:0019751	polyol metabolic process	biological_process
GO:0009062	199	18	2.53E-18	1.18E-16	5.65E-15	5.53E-15	168509335490728	GO:0009062	fatty acid catabolic process	biological_process
GO:0006631	552	20	3.76E-12	1.07E-10	8.38E-09	8.09E-09	16812639794413	GO:0006631	fatty acid metabolic process	biological_process
GO:0072329	239	18	7.87E-17	3.25E-15	1.75E-13	1.71E-13	166199654182332	GO:0072329	monocarboxylic acid catabolic process	biological_process
GO:1901700	1662	26	3.90E-07	5.04E-06	0.000868735950593	0.000801895118145	16403274163613	GO:1901700	response to oxygen-containing compound	biological_process
GO:0006629	1662	26	3.90E-07	5.04E-06	0.000868735950593	0.000801895118145	16403274163613	GO:0006629	lipid metabolic process	biological_process
GO:0042594	277	18	1.19E-15	4.59E-14	2.66E-12	2.59E-12	164005456939355	GO:0042594	response to starvation	biological_process
GO:0033993	829	21	1.06E-09	2.04E-08	2.37E-06	2.24E-06	162131854883485	GO:0033993	response to lipid	biological_process
GO:0046872	7431	59	0.000789052050184	0.004061886881893	1	1	160918954932661	GO:0046872	metal ion binding	molecular_function
GO:0044242	346	18	6.62E-14	2.30E-12	1.47E-10	1.43E-10	160021256682371	GO:0044242	cellular lipid catabolic process	biological_process
GO:1901576	3311	35	4.62E-05	0.000361045615573	0.102898000438341	0.089787622634623	158816129697489	GO:1901576	organic substance biosynthetic process	biological_process
GO:0019725	1062	22	1.94E-08	3.03E-07	4.33E-05	4.06E-05	158677961262076	GO:0019725	cellular homeostasis	biological_process
GO:0044281	2981	33	2.95E-05	0.000245195220126	0.065712318993827	0.057840991415832	157871000491759	GO:0044281	small molecule metabolic process	biological_process
GO:0031667	559	19	3.58E-11	8.59E-10	7.99E-08	7.66E-08	15772220371516	GO:0031667	response to nutrient levels	biological_process
GO:1901617	221	17	3.29E-16	1.33E-14	7.33E-13	7.16E-13	15723901077111	GO:1901617	organic hydroxy compound biosynthetic process	biological_process
GO:0009991	591	19	9.50E-11	2.16E-09	2.12E-07	2.02E-07	155874458668443	GO:0009991	response to extracellular stimulus	biological_process
GO:0070887	2163	28	6.25E-06	6.70E-05	0.013936224084625	0.01264201215752	155103983248465	GO:0070887	cellular response to chemical stimulus	biological_process
GO:0043169	7535	59	0.001085122449415	0.005212797283933	1	1	15491378353083	GO:0043169	cation binding	molecular_function
GO:1901701	956	21	1.36E-08	2.21E-07	3.03E-05	2.84E-05	154798616729326	GO:1901701	cellular response to oxygen-containing compound	biological_process
GO:0048878	1341	23	3.13E-07	4.10E-06	0.000696606909727	0.000643791042637	152567934136011	GO:0048878	chemical homeostasis	biological_process
GO:0032555	3767	37	0.000132082924197	0.000920040118862	0.294412838035857	0.252278385216908	15248576278177	GO:0032555	purine ribonucleotide binding	molecular_function
GO:0016042	483	18	2.21E-11	5.53E-10	4.92E-08	4.73E-08	152110598201114	GO:0016042	lipid catabolic process	biological_process
GO:0017076	3781	37	0.000141995746816	0.000986007849389	0.316508519653793	0.27106988067254	151677374323831	GO:0017076	purine nucleotide binding	molecular_function
GO:0032553	3793	37	0.000151020395894	0.001032590375608	0.336624462448219	0.287542833782597	150984469931312	GO:0032553	ribonucleotide binding	molecular_function
GO:0009058	3469	35	0.000114134624416	0.000807638342299	0.25440607782433	0.218567805757555	149692888529323	GO:0009058	biosynthetic process	biological_process
GO:0009056	3303	34	9.51E-05	0.000677527484954	0.212066102790735	0.182382556774266	149278065959168	GO:0009056	catabolic process	biological_process
GO:0046327	21	15	5.44E-33	1.01E-30	1.21E-29	1.21E-29	148787417313092	GO:0046327	glycerol biosynthetic process from pyruvate	biological_process
GO:0006114	25	15	5.36E-31	9.18E-29	1.19E-27	1.19E-27	148556449182252	GO:0006114	glycerol biosynthetic process	biological_process
GO:0019401	31	15	7.65E-29	1.00E-26	1.71E-25	1.69E-25	148209996985993	GO:0019401	alditol biosynthetic process	biological_process
GO:1901265	4378	40	0.000334428234471	0.00196945980089	0.745440534636689	0.619193876123746	147205380796015	GO:1901265	nucleoside phosphate binding	molecular_function
GO:0000166	4378	40	0.000334428234471	0.00196945980089	0.745440534636689	0.619193876123746	147205380796015	GO:0000166	nucleotide binding	molecular_function
GO:0046173	75	15	1.76E-21	1.12E-19	3.91E-18	3.85E-18	145669347546757	GO:0046173	polyol biosynthetic process	biological_process
GO:0044248	2684	30	5.12E-05	0.000396631531904	0.114229881188411	0.099521951219333	145020384206602	GO:0044248	cellular catabolic process	biological_process
GO:0034637	99	15	2.06E-19	1.02E-17	4.60E-16	4.51E-16	144283538761719	GO:0034637	cellular carbohydrate biosynthetic process	biological_process
GO:0097367	4432	40	0.000424136482051	0.002411735251253	0.945400218491124	0.779562854009281	14408731102968	GO:0097367	carbohydrate derivative binding	molecular_function
GO:0036094	5137	44	0.000704663105763	0.003766652428649	1	1	143379177969194	GO:0036094	small molecule binding	molecular_function
GO:0046165	137	15	4.49E-17	1.92E-15	1.00E-13	9.78E-14	142089341518742	GO:0046165	alcohol biosynthetic process	biological_process
GO:0010033	2744	30	7.60E-05	0.00057011065567	0.169322864733973	0.146837639089623	141555862244008	GO:0010033	response to organic substance	biological_process
GO:0005739	1892	25	1.21E-05	0.0001226891095	0.026868914980426	0.024241089289204	140752074112851	GO:0005739	mitochondrion	cellular_component
GO:0019752	1627	23	8.24E-06	8.71E-05	0.018370809763468	0.016640047067044	136053712780977	GO:0019752	carboxylic acid metabolic process	biological_process
GO:0043436	1814	24	1.67E-05	0.000162630681857	0.037242426145262	0.033432972057725	135255952664224	GO:0043436	oxoacid metabolic process	biological_process
GO:0006082	1852	24	2.34E-05	0.000218866513329	0.052090230172219	0.046551699642468	133061755421247	GO:0006082	organic acid metabolic process	biological_process
GO:0042592	1918	24	4.08E-05	0.000321565410373	0.091003011135688	0.079489844181778	129250781262393	GO:0042592	homeostatic process	biological_process
GO:0032868	208	14	5.57E-13	1.75E-11	1.24E-09	1.20E-09	127989657196339	GO:0032868	response to insulin	biological_process
GO:0035639	3681	34	0.000666850624778	0.00360779136561	1	1	127451577594822	GO:0035639	purine ribonucleoside triphosphate binding	molecular_function
GO:1901575	2857	29	0.000330803217063	0.001961064816046	0.737360370833172	0.61330916443459	125031012547788	GO:1901575	organic substance catabolic process	biological_process
GO:0032869	151	13	1.04E-13	3.56E-12	2.31E-10	2.24E-10	121280953060804	GO:0032869	cellular response to insulin stimulus	biological_process
GO:0043434	351	14	8.83E-10	1.76E-08	1.97E-06	1.87E-06	119732546518822	GO:0043434	response to peptide hormone	biological_process
GO:0002697	527	15	3.06E-08	4.55E-07	6.83E-05	6.37E-05	119569948761878	GO:0002697	regulation of immune effector process	biological_process
GO:0009605	2275	25	0.000229527440026	0.001445244813044	0.51161666381752	0.430593477488411	118636875584955	GO:0009605	response to external stimulus	biological_process
GO:0071375	202	13	5.59E-12	1.54E-10	1.25E-08	1.20E-08	118336109392598	GO:0071375	cellular response to peptide hormone stimulus	biological_process
GO:0044249	3167	30	0.00082888098354	0.004208600711414	1	1	117130982407716	GO:0044249	cellular biosynthetic process	biological_process
GO:0043168	5430	43	0.003352014103759	0.012621012562972	1	1	11646076238519	GO:0043168	anion binding	molecular_function
GO:1901653	271	13	2.76E-10	5.70E-09	6.16E-07	5.87E-07	114351909135614	GO:1901653	cellular response to peptide	biological_process
GO:1901652	454	14	2.73E-08	4.11E-07	6.09E-05	5.69E-05	113785117149701	GO:1901652	response to peptide	biological_process
GO:0032870	345	13	6.12E-09	1.08E-07	1.36E-05	1.29E-05	110078998715081	GO:0032870	cellular response to hormone stimulus	biological_process
GO:0106264	16	11	6.77E-25	5.70E-23	1.51E-21	1.49E-21	109076127476641	GO:0106264	protein serine kinase activity (using GTP as donor)	molecular_function
GO:0043382	16	11	6.77E-25	5.70E-23	1.51E-21	1.49E-21	109076127476641	GO:0043382	positive regulation of memory T cell differentiation	biological_process
GO:0043380	20	11	4.60E-23	3.42E-21	1.03E-19	1.01E-19	108845159345802	GO:0043380	regulation of memory T cell differentiation	biological_process
GO:0043648	198	12	6.23E-11	1.43E-09	1.39E-07	1.33E-07	108567077523438	GO:0043648	dicarboxylic acid metabolic process	biological_process
GO:0070365	32	11	7.78E-20	3.94E-18	1.73E-16	1.70E-16	108152254953283	GO:0070365	hepatocyte differentiation	biological_process
GO:0071549	44	11	6.86E-18	3.12E-16	1.53E-14	1.50E-14	107459350560764	GO:0071549	cellular response to dexamethasone stimulus	biological_process
GO:0042221	3514	31	0.002127155495509	0.008605135389275	1	1	107094497057377	GO:0042221	response to chemical	biological_process
GO:0071548	51	11	5.00E-17	2.10E-15	1.11E-13	1.09E-13	107055156331795	GO:0071548	response to dexamethasone	biological_process
GO:0071385	64	11	9.71E-16	3.80E-14	2.16E-12	2.11E-12	106304509906566	GO:0071385	cellular response to glucocorticoid stimulus	biological_process
GO:0071384	66	11	1.44E-15	5.45E-14	3.21E-12	3.13E-12	106189025841146	GO:0071384	cellular response to corticosteroid stimulus	biological_process
GO:0071383	76	11	8.66E-15	3.11E-13	1.93E-11	1.88E-11	105611605514047	GO:0071383	cellular response to steroid hormone stimulus	biological_process
GO:0045582	88	11	5.41E-14	1.92E-12	1.21E-10	1.17E-10	104918701121528	GO:0045582	positive regulation of T cell differentiation	biological_process
GO:0022409	274	12	3.31E-09	5.95E-08	7.37E-06	6.97E-06	104178683037485	GO:0022409	positive regulation of cell-cell adhesion	biological_process
GO:1901655	103	11	3.75E-13	1.21E-11	8.36E-10	8.11E-10	104052570630879	GO:1901655	cellular response to ketone	biological_process
GO:0045621	105	11	4.74E-13	1.51E-11	1.06E-09	1.02E-09	103937086565459	GO:0045621	positive regulation of lymphocyte differentiation	biological_process
GO:0045580	121	11	2.63E-12	7.63E-11	5.87E-09	5.67E-09	103013214042101	GO:0045580	regulation of T cell differentiation	biological_process
GO:0043167	11205	75	0.013654912682254	0.036982746499082	1	1	103000523485461	GO:0043167	ion binding	molecular_function
GO:0050870	151	11	3.65E-11	8.66E-10	8.14E-08	7.80E-08	101280953060804	GO:0050870	positive regulation of T cell activation	biological_process
GO:0045619	152	11	3.95E-11	9.26E-10	8.80E-08	8.43E-08	101223211028094	GO:0045619	regulation of lymphocyte differentiation	biological_process
GO:0051384	154	11	4.60E-11	1.07E-09	1.03E-07	9.82E-08	101107726962674	GO:0051384	response to glucocorticoid	biological_process
GO:0050865	511	13	7.37E-07	9.17E-06	0.001641884613822	0.001510769557178	100493821285236	GO:0050865	regulation of cell activation	biological_process
GO:1902107	167	11	1.18E-10	2.67E-09	2.64E-07	2.52E-07	100357080537445	GO:1902107	positive regulation of leukocyte differentiation	biological_process
GO:1901363	8829	61	0.012719281170299	0.035439097160746	1	1	100195593204207	GO:1901363	heterocyclic compound binding	molecular_function
GO:0046890	175	11	2.04E-10	4.50E-09	4.54E-07	4.34E-07	998951442757658	GO:0046890	regulation of lipid biosynthetic process	biological_process
GO:0009725	696	14	5.62E-06	6.11E-05	0.01252185932909	0.011375847977303	998115452339028	GO:0009725	response to hormone	biological_process
GO:0031960	179	11	2.64E-10	5.51E-09	5.89E-07	5.61E-07	996641761449262	GO:0031960	response to corticosteroid	biological_process
GO:1903039	184	11	3.63E-10	7.43E-09	8.09E-07	7.70E-07	993754659813766	GO:1903039	positive regulation of leukocyte cell-cell adhesion	biological_process
GO:0071417	538	13	1.34E-06	1.62E-05	0.002993646823463	0.002746526583213	989347864020686	GO:0071417	cellular response to organonitrogen compound	biological_process
GO:0010243	1059	16	5.87E-05	0.000451123817083	0.130825906954125	0.11386373238717	988511873602056	GO:0010243	response to organonitrogen compound	biological_process
GO:1903708	195	11	7.06E-10	1.42E-08	1.57E-06	1.50E-06	987403036215676	GO:1903708	positive regulation of hemopoiesis	biological_process
GO:0050776	1063	16	6.14E-05	0.000467221559503	0.136895916934353	0.118962490400109	98620219229366	GO:0050776	regulation of immune response	biological_process
GO:0018105	200	11	9.43E-10	1.84E-08	2.10E-06	1.99E-06	984515934580181	GO:0018105	peptidyl-serine phosphorylation	biological_process
GO:1901654	201	11	9.98E-10	1.93E-08	2.22E-06	2.11E-06	983938514253081	GO:1901654	response to ketone	biological_process
GO:0071396	388	12	1.92E-07	2.55E-06	0.000428760759737	0.000396637364997	97596091308555	GO:0071396	cellular response to lipid	biological_process
GO:0051251	215	11	2.14E-09	3.98E-08	4.77E-06	4.52E-06	975854629673694	GO:0051251	positive regulation of lymphocyte activation	biological_process
GO:0050778	743	14	1.21E-05	0.000122268387337	0.026899045214187	0.02425620497107	970976696965371	GO:0050778	positive regulation of immune response	biological_process
GO:0048545	238	11	6.70E-09	1.18E-07	1.49E-05	1.41E-05	962573962150415	GO:0048545	response to steroid hormone	biological_process
GO:0018209	239	11	7.02E-09	1.22E-07	1.56E-05	1.48E-05	961996541823316	GO:0018209	peptidyl-serine modification	biological_process
GO:0002699	253	11	1.32E-08	2.16E-07	2.94E-05	2.77E-05	953912657243928	GO:0002699	positive regulation of immune effector process	biological_process
GO:0030855	427	12	5.65E-07	7.16E-06	0.001259690869557	0.001160791855572	953441520328686	GO:0030855	epithelial cell differentiation	biological_process
GO:0097159	8915	61	0.015190911518966	0.040503040401646	1	1	952297783911547	GO:0097159	organic cyclic compound binding	molecular_function
GO:0050863	256	11	1.50E-08	2.43E-07	3.35E-05	3.15E-05	952180396262631	GO:0050863	regulation of T cell activation	biological_process
GO:0002696	259	11	1.71E-08	2.69E-07	3.81E-05	3.57E-05	950448135281334	GO:0002696	positive regulation of leukocyte activation	biological_process
GO:0045785	439	12	7.69E-07	9.52E-06	0.001714339558908	0.001576669401418	946512476403496	GO:0045785	positive regulation of cell adhesion	biological_process
GO:1902105	267	11	2.39E-08	3.65E-07	5.33E-05	4.98E-05	945828772664541	GO:1902105	regulation of leukocyte differentiation	biological_process
GO:0050867	273	11	3.05E-08	4.57E-07	6.80E-05	6.35E-05	942364250701946	GO:0050867	positive regulation of cell activation	biological_process
GO:0014070	974	15	7.33E-05	0.000551922343017	0.163369013533091	0.141747721925975	937592601405479	GO:0014070	response to organic cyclic compound	biological_process
GO:1901699	632	13	8.38E-06	8.81E-05	0.018674374812861	0.016906634532236	93507035327337	GO:1901699	cellular response to nitrogen compound	biological_process
GO:0071407	464	12	1.42E-06	1.68E-05	0.003157021866227	0.002892166285704	932076968226019	GO:0071407	cellular response to organic cyclic compound	biological_process
GO:1901698	1158	16	0.00016858621458	0.001101990241344	0.375778672298198	0.318459359341092	931347261219245	GO:1901698	response to nitrogen compound	biological_process
GO:0002694	466	12	1.48E-06	1.75E-05	0.003309341599005	0.003030222612638	930922127571821	GO:0002694	regulation of leukocyte activation	biological_process
GO:1903037	294	11	6.84E-08	9.47E-07	0.000152489911626	0.00014154402295	930238423832865	GO:1903037	regulation of leukocyte cell-cell adhesion	biological_process
GO:0022407	499	12	3.12E-06	3.53E-05	0.006961167182348	0.006349059166314	911867256777551	GO:0022407	regulation of cell-cell adhesion	biological_process
GO:0071356	160	10	1.12E-09	2.13E-08	2.49E-06	2.36E-06	907612747664144	GO:0071356	cellular response to tumor necrosis factor	biological_process
GO:0051249	365	11	6.85E-07	8.57E-06	0.001526013955774	0.001404836535329	889241580608829	GO:0051249	regulation of lymphocyte activation	biological_process
GO:0034612	212	10	2.11E-08	3.26E-07	4.70E-05	4.40E-05	877586890654991	GO:0034612	response to tumor necrosis factor	biological_process
GO:0048584	2473	23	0.003300776741264	0.012470222637757	1	1	872039531083932	GO:0048584	positive regulation of response to stimulus	biological_process
GO:0006796	2324	22	0.003137353148574	0.011933720423502	1	1	858075159821698	GO:0006796	phosphate-containing compound metabolic process	biological_process
GO:0019216	432	11	3.88E-06	4.30E-05	0.008637855182454	0.007862812097442	85055441869319	GO:0019216	regulation of lipid metabolic process	biological_process
GO:0071345	611	12	2.63E-05	0.000242931298601	0.05854644296282	0.052242653680148	847196180142451	GO:0071345	cellular response to cytokine stimulus	biological_process
GO:1903706	441	11	4.77E-06	5.26E-05	0.010635284764957	0.009676248319127	845357635749298	GO:1903706	regulation of hemopoiesis	biological_process
GO:0071495	789	13	9.12E-05	0.000651753423469	0.203347068122359	0.174975180196808	844415361918812	GO:0071495	cellular response to endogenous stimulus	biological_process
GO:0019637	1163	15	0.000517848065078	0.002907514702917	1	0.949215503287226	82846015958375	GO:0019637	organophosphate metabolic process	biological_process
GO:0005576	2379	22	0.0041340523461	0.014649924768613	1	1	826317041831247	GO:0005576	extracellular region	cellular_component
GO:0022414	2033	20	0.002852823326675	0.010982630734298	1	1	826104475007535	GO:0022414	reproductive process	biological_process
GO:0051591	133	9	2.67E-09	4.91E-08	5.94E-06	5.62E-06	82320309649582	GO:0051591	response to cAMP	biological_process
GO:0048609	849	13	0.000193069204065	0.001240205348304	0.430351255861329	0.36354931125477	809770142292866	GO:0048609	multicellular organismal reproductive process	biological_process
GO:0046683	165	9	2.12E-08	3.26E-07	4.73E-05	4.43E-05	804725646028649	GO:0046683	response to organophosphorus	biological_process
GO:0002684	1036	14	0.000454964287961	0.002560897469359	1	0.834404504121273	801792541125335	GO:0002684	positive regulation of immune system process	biological_process
GO:0014074	176	9	3.91E-08	5.74E-07	8.72E-05	8.13E-05	798374022430559	GO:0014074	response to purine-containing compound	biological_process
GO:0045597	1229	15	0.000920118393321	0.004608862693733	1	1	790350417995209	GO:0045597	positive regulation of cell differentiation	biological_process
GO:0006793	2446	22	0.005692201019819	0.01919503188075	1	1	787629879915608	GO:0006793	phosphorus metabolic process	biological_process
GO:0006107	23	8	2.08E-15	7.74E-14	4.64E-12	4.52E-12	786719332476721	GO:0006107	oxaloacetate metabolic process	biological_process
GO:0009750	34	8	1.27E-13	4.29E-12	2.83E-10	2.75E-10	780367708878631	GO:0009750	response to fructose	biological_process
GO:0070741	49	8	4.64E-12	1.31E-10	1.03E-08	9.98E-09	771706403972144	GO:0070741	response to interleukin-6	biological_process
GO:0009719	1104	14	0.000860709497054	0.004360276065758	1	1	762527958882597	GO:0009719	response to endogenous stimulus	biological_process
GO:0071347	91	8	1.45E-09	2.72E-08	3.24E-06	3.07E-06	747454750233982	GO:0071347	cellular response to interleukin-1	biological_process
GO:0034097	799	12	0.000364277191083	0.002136773312956	0.81197385892314	0.67391280350283	738641158647821	GO:0034097	response to cytokine	biological_process
GO:0006950	4096	31	0.01727027548893	0.045235539441627	1	1	734886340202097	GO:0006950	response to stress	biological_process
GO:0006468	984	13	0.00081696430186	0.004167078784546	1	1	731818398134488	GO:0006468	protein phosphorylation	biological_process
GO:0070555	129	8	3.19E-08	4.70E-07	7.10E-05	6.62E-05	725512777804216	GO:0070555	response to interleukin-1	biological_process
GO:0007568	303	9	5.51E-06	6.03E-05	0.012292627954522	0.011173110917838	725041640888974	GO:0007568	aging	biological_process
GO:0016310	1184	14	0.001694890403631	0.007393171643235	1	1	716334332714669	GO:0016310	phosphorylation	biological_process
GO:0001666	330	9	1.16E-05	0.000118200515542	0.025767712388089	0.023259146399657	709451292057298	GO:0001666	response to hypoxia	biological_process
GO:0032496	337	9	1.38E-05	0.000138987351819	0.030855192103736	0.027795973864649	705409349767604	GO:0032496	response to lipopolysaccharide	biological_process
GO:0030155	861	12	0.000724198598752	0.003861815015834	1	1	702841098367677	GO:0030155	regulation of cell adhesion	biological_process
GO:0036293	348	9	1.82E-05	0.000174967735095	0.040592514542135	0.036385753277337	699057726169514	GO:0036293	response to decreased oxygen levels	biological_process
GO:1904640	10	7	2.34E-17	1.03E-15	5.22E-14	5.10E-14	694225796729009	GO:1904640	response to methionine	biological_process
GO:0071377	10	7	2.34E-17	1.03E-15	5.22E-14	5.10E-14	694225796729009	GO:0071377	cellular response to glucagon stimulus	biological_process
GO:0071332	15	7	3.27E-15	1.19E-13	7.29E-12	7.09E-12	691338695093514	GO:0071332	cellular response to fructose stimulus	biological_process
GO:0051716	3655	28	0.018806638222638	0.048239351666582	1	1	689528704452799	GO:0051716	cellular response to stimulus	biological_process
GO:0033762	24	7	3.58E-13	1.18E-11	7.99E-10	7.75E-10	686141912149622	GO:0033762	response to glucagon	biological_process
GO:0070482	377	9	3.58E-05	0.00028904933809	0.079777617312929	0.069935156675399	68231253668364	GO:0070482	response to oxygen levels	biological_process
GO:0002237	390	9	4.75E-05	0.000370059300102	0.105836959829122	0.092304643296462	674806072431352	GO:0002237	response to molecule of bacterial origin	biological_process
GO:0004550	47	7	1.38E-10	3.07E-09	3.07E-07	2.94E-07	672861244626342	GO:0004550	nucleoside diphosphate kinase activity	molecular_function
GO:0071300	50	7	2.32E-10	4.88E-09	5.17E-07	4.93E-07	671128983645045	GO:0071300	cellular response to retinoic acid	biological_process
GO:0071320	62	7	1.38E-09	2.61E-08	3.08E-06	2.92E-06	664199939719856	GO:0071320	cellular response to cAMP	biological_process
GO:0016491	1806	17	0.007679410349834	0.024211323436746	1	1	65717888925903	GO:0016491	oxidoreductase activity	molecular_function
GO:0016776	78	7	8.91E-09	1.49E-07	1.99E-05	1.87E-05	65496121448627	GO:0016776	phosphotransferase activity, phosphate group as acceptor	molecular_function
GO:0019205	84	7	1.61E-08	2.55E-07	3.59E-05	3.37E-05	651496692523676	GO:0019205	nucleobase-containing compound kinase activity	molecular_function
GO:0002682	1649	16	0.006872412006996	0.022200878787817	1	1	647833880613588	GO:0002682	regulation of immune system process	biological_process
GO:0022412	611	10	0.000439548960472	0.002480391475677	0.979754632892608	0.806572342466548	647196180142451	GO:0022412	cellular process involved in reproduction in multicellular organism	biological_process
GO:0032526	95	7	4.27E-08	6.14E-07	9.52E-05	8.86E-05	645145068925586	GO:0032526	response to retinoic acid	biological_process
GO:0071456	127	7	4.07E-07	5.21E-06	0.000906485604622	0.00083613028403	626667618458415	GO:0071456	cellular response to hypoxia	biological_process
GO:0051094	1686	16	0.008432097412717	0.025960145211253	1	1	626469328510922	GO:0051094	positive regulation of developmental process	biological_process
GO:0036294	141	7	9.01E-07	1.11E-05	0.002007624017578	0.001845500947518	618583733879027	GO:0036294	cellular response to decreased oxygen levels	biological_process
GO:0043200	164	7	2.79E-06	3.18E-05	0.006229324258223	0.005684363185835	605303066355748	GO:0043200	response to amino acid	biological_process
GO:0009117	685	10	0.00110739264446	0.005285606433623	1	1	604467075937118	GO:0009117	nucleotide metabolic process	biological_process
GO:0071453	167	7	3.20E-06	3.60E-05	0.007125796412309	0.006496015392468	603570805374451	GO:0071453	cellular response to oxygen levels	biological_process
GO:0016772	1728	16	0.010532951779671	0.030730300414774	1	1	60221767477276	GO:0016772	transferase activity, transferring phosphorus-containing groups	molecular_function
GO:0006753	694	10	0.001227494303367	0.00559526544418	1	1	599270292993226	GO:0006753	nucleoside phosphate metabolic process	biological_process
GO:0009267	201	7	1.24E-05	0.00012515683324	0.027659660145975	0.024929680230266	583938514253081	GO:0009267	cellular response to starvation	biological_process
GO:0003006	1082	12	0.005121522505597	0.017509008688612	1	1	575231206078777	GO:0003006	developmental process involved in reproduction	biological_process
GO:0071229	220	7	2.37E-05	0.000221292798531	0.052888978848985	0.047241793130699	572967528038199	GO:0071229	cellular response to acid chemical	biological_process
GO:0046496	232	7	3.46E-05	0.00028242086032	0.077100894867257	0.067692441119435	566038484113009	GO:0046496	nicotinamide nucleotide metabolic process	biological_process
GO:0070613	233	7	3.57E-05	0.000289542297262	0.07947936059846	0.069727182436199	56546106378591	GO:0070613	regulation of protein processing	biological_process
GO:1903317	233	7	3.57E-05	0.000289542297262	0.07947936059846	0.069727182436199	56546106378591	GO:1903317	regulation of protein maturation	biological_process
GO:0019362	234	7	3.68E-05	0.000295735658316	0.081918777353587	0.071775402499576	564883643458811	GO:0019362	pyridine nucleotide metabolic process	biological_process
GO:0072524	244	7	4.93E-05	0.000383083202968	0.109944879251706	0.095837999275937	55910944018782	GO:0072524	pyridine-containing compound metabolic process	biological_process
GO:0031669	246	7	5.22E-05	0.000402809380147	0.116411910862406	0.101370802594854	557954599533622	GO:0031669	cellular response to nutrient levels	biological_process
GO:0030414	423	8	0.000439398801053	0.002485837379562	0.979419927547284	0.806736198733429	555751201637082	GO:0030414	peptidase inhibitor activity	molecular_function
GO:0055086	776	10	0.002895602417548	0.011128099635716	1	1	5519218261711	GO:0055086	nucleobase-containing small molecule metabolic process	biological_process
GO:0006733	262	7	8.10E-05	0.00058215268083	0.180467331057283	0.155449652593084	548715874300036	GO:0006733	obsolete oxidoreduction coenzyme metabolic process	biological_process
GO:0005783	1491	14	0.012983489964077	0.035596800897818	1	1	539066292295246	GO:0005783	endoplasmic reticulum	cellular_component
GO:0031668	279	7	0.000124752472313	0.000877202715412	0.278073260785691	0.238651479534781	538899728739352	GO:0031668	cellular response to extracellular stimulus	biological_process
GO:0004857	627	9	0.001917528137619	0.008019081085839	1	1	537957454908866	GO:0004857	enzyme inhibitor activity	molecular_function
GO:0051240	2013	17	0.02058716443598	0.052324731502623	1	1	537652881549517	GO:0051240	positive regulation of multicellular organismal process	biological_process
GO:0061134	472	8	0.000950646550179	0.004657123429339	1	1	527457605609226	GO:0061134	peptidase regulator activity	molecular_function
GO:0045595	2232	18	0.027427400664879	0.065525912199374	1	1	511197829914815	GO:0045595	regulation of cell differentiation	biological_process
GO:0020037	333	7	0.000408957186885	0.002349395797855	0.911565569567558	0.753299138242908	507719031076001	GO:0020037	heme binding	molecular_function
GO:0045471	173	6	3.89E-05	0.000307329268575	0.086666853738204	0.07574115346883	500106283411856	GO:0045471	response to ethanol	biological_process
GO:0018193	1044	11	0.009657613786616	0.028740749172719	1	1	497173178508542	GO:0018193	peptidyl-amino acid modification	biological_process
GO:0008343	17	5	2.30E-10	4.88E-09	5.12E-07	4.89E-07	490183854439315	GO:0008343	adult feeding behavior	biological_process
GO:0046906	369	7	0.000796773919727	0.004092186790488	1	1	486931899300433	GO:0046906	tetrapyrrole binding	molecular_function
GO:0071496	371	7	0.000824856212357	0.004197727162885	1	1	485777058646235	GO:0071496	cellular response to external stimulus	biological_process
GO:0009628	1587	14	0.021272158326402	0.053637602838856	1	1	483633940893732	GO:0009628	response to abiotic stimulus	biological_process
GO:0030703	29	5	8.36E-09	1.41E-07	1.86E-05	1.75E-05	483254810514126	GO:0030703	eggshell formation	biological_process
GO:0006734	38	5	4.67E-08	6.67E-07	0.000104111896612	9.69E-05	478058027570234	GO:0006734	NADH metabolic process	biological_process
GO:0016651	214	6	0.000146835528877	0.001010174055143	0.32729639386629	0.279868518039098	476432050000793	GO:0016651	oxidoreductase activity, acting on NAD(P)H	molecular_function
GO:0051346	390	7	0.001133282068301	0.005363239342342	1	1	474806072431352	GO:0051346	negative regulation of hydrolase activity	biological_process
GO:0004866	391	7	0.001151755997371	0.005439118894365	1	1	474228652104253	GO:0004866	endopeptidase inhibitor activity	molecular_function
GO:0043949	56	5	5.07E-07	6.46E-06	0.001130436503665	0.001042192469732	467664461682451	GO:0043949	regulation of cAMP-mediated signaling	biological_process
GO:0005615	1615	14	0.024313653462027	0.059620608984441	1	1	467466171734958	GO:0005615	extracellular space	cellular_component
GO:0061135	407	7	0.001481400932119	0.00652577604287	1	1	464989926870667	GO:0061135	endopeptidase regulator activity	molecular_function
GO:0044275	66	5	1.36E-06	1.63E-05	0.003026219242715	0.002775052549174	46189025841146	GO:0044275	cellular carbohydrate catabolic process	biological_process
GO:0019674	85	5	6.01E-06	6.47E-05	0.013391861291464	0.012154210584402	450919272196577	GO:0019674	NAD metabolic process	biological_process
GO:0097305	265	6	0.000532251133436	0.002980873810121	1	0.975084076454091	446983613318739	GO:0097305	response to alcohol	biological_process
GO:0001101	443	7	0.002496890583311	0.009920800552941	1	1	4442027950951	GO:0001101	response to acid chemical	biological_process
GO:1990001	105	5	2.02E-05	0.000192782883409	0.045111194717706	0.040395668307107	439370865654595	GO:1990001	inhibition of cysteine-type endopeptidase activity involved in apoptotic process	biological_process
GO:0097340	105	5	2.02E-05	0.000192782883409	0.045111194717706	0.040395668307107	439370865654595	GO:0097340	inhibition of cysteine-type endopeptidase activity	biological_process
GO:0010906	105	5	2.02E-05	0.000192782883409	0.045111194717706	0.040395668307107	439370865654595	GO:0010906	regulation of glucose metabolic process	biological_process
GO:0007631	110	5	2.63E-05	0.00024267685178	0.058727798130873	0.052378134896445	436483764019099	GO:0007631	feeding behavior	biological_process
GO:0097341	112	5	2.92E-05	0.000243527061718	0.06502172547862	0.057262291213338	435328923364901	GO:0097341	zymogen inhibition	biological_process
GO:0007276	633	8	0.006558798340543	0.021311314141503	1	1	434492932946271	GO:0007276	gamete generation	biological_process
GO:0019098	114	5	3.22E-05	0.00026414054465	0.071846228144809	0.063111222390102	434174082710703	GO:0019098	reproductive behavior	biological_process
GO:0016052	288	6	0.000865931001928	0.004376780506346	1	1	43370294579546	GO:0016052	carbohydrate catabolic process	biological_process
GO:0046164	120	5	4.30E-05	0.000337448838741	0.095835470202556	0.083667934057503	430709560748108	GO:0046164	alcohol catabolic process	biological_process
GO:0010675	127	5	5.90E-05	0.000451919207194	0.1315084892934	0.114398815944326	426667618458415	GO:0010675	regulation of cellular carbohydrate metabolic process	biological_process
GO:2000026	2552	19	0.049114893963047	0.103966855312091	1	1	426423325243104	GO:2000026	regulation of multicellular organismal development	biological_process
GO:0044703	129	5	6.44E-05	0.00048788429781	0.143437983556022	0.124583192536769	425512777804216	GO:0044703	multi-organism reproductive process	biological_process
GO:0009069	131	5	7.01E-05	0.000529543377502	0.156215296363052	0.135610856196728	424357937150018	GO:0009069	serine family amino acid metabolic process	biological_process
GO:1901605	484	7	0.004242103676378	0.015008966816899	1	1	420528561684037	GO:1901605	alpha-amino acid metabolic process	biological_process
GO:0043027	146	5	0.000127262517618	0.000889241855082	0.283668151771313	0.243198671168676	415696632243532	GO:0043027	cysteine-type endopeptidase inhibitor activity involved in apoptotic process	molecular_function
GO:0010955	149	5	0.000142199319732	0.000982828786616	0.316962283683639	0.271245202389655	413964371262234	GO:0010955	negative regulation of protein processing	biological_process
GO:1903318	149	5	0.000142199319732	0.000982828786616	0.316962283683639	0.271245202389655	413964371262234	GO:1903318	negative regulation of protein maturation	biological_process
GO:0043028	151	5	0.000152904298541	0.001042274255193	0.340823681448185	0.290976880123776	412809530608036	GO:0043028	cysteine-type endopeptidase regulator activity involved in apoptotic process	molecular_function
GO:1901616	157	5	0.00018888751874	0.001216850518128	0.421030279272401	0.355864085306956	409345008645442	GO:1901616	organic hydroxy compound catabolic process	biological_process
GO:0003964	334	6	0.002012631624743	0.008401040995418	1	1	407141610748902	GO:0003964	RNA-directed DNA polymerase activity	molecular_function
GO:0006732	510	7	0.005758035019342	0.019387704015277	1	1	40551563317946	GO:0006732	obsolete coenzyme metabolic process	biological_process
GO:0004869	167	5	0.000263386352696	0.001639911117766	0.587088180160266	0.493059252247653	403570805374451	GO:0004869	cysteine-type endopeptidase inhibitor activity	molecular_function
GO:0043086	689	8	0.010986553807571	0.031721539426265	1	1	402157394628722	GO:0043086	negative regulation of catalytic activity	biological_process
GO:0043154	170	5	0.000289720830746	0.001759639596001	0.645787731732469	0.539749907679493	401838544393153	GO:0043154	negative regulation of cysteine-type endopeptidase activity involved in apoptotic process	biological_process
GO:2000117	172	5	0.000308393545262	0.001837992546496	0.687409212389613	0.572378420006784	400683703738955	GO:2000117	negative regulation of cysteine-type endopeptidase activity	biological_process
GO:0072071	6	4	2.25E-11	5.50E-10	5.01E-08	4.81E-08	396535478037405	GO:0072071	kidney interstitial fibroblast differentiation	biological_process
GO:0019157	6	4	2.25E-11	5.50E-10	5.01E-08	4.81E-08	396535478037405	GO:0019157	obsolete malate oxidase activity	molecular_function
GO:0008906	6	4	2.25E-11	5.50E-10	5.01E-08	4.81E-08	396535478037405	GO:0008906	inosine kinase activity	molecular_function
GO:0046015	8	4	2.08E-10	4.50E-09	4.63E-07	4.42E-07	395380637383207	GO:0046015	regulation of transcription by glucose	biological_process
GO:0016899	9	4	4.66E-10	9.44E-09	1.04E-06	9.87E-07	394803217056108	GO:0016899	oxidoreductase activity, acting on the CH-OH group of donors, oxygen as acceptor	molecular_function
GO:0051379	10	4	9.27E-10	1.83E-08	2.07E-06	1.96E-06	394225796729009	GO:0051379	epinephrine binding	molecular_function
GO:0007296	12	4	2.89E-09	5.26E-08	6.44E-06	6.09E-06	393070956074811	GO:0007296	vitellogenesis	biological_process
GO:0050692	12	4	2.89E-09	5.26E-08	6.44E-06	6.09E-06	393070956074811	GO:0050692	DNA binding domain binding	molecular_function
GO:0071374	13	4	4.68E-09	8.34E-08	1.04E-05	9.84E-06	392493535747712	GO:0071374	cellular response to parathyroid hormone stimulus	biological_process
GO:0019563	14	4	7.24E-09	1.24E-07	1.61E-05	1.52E-05	391916115420613	GO:0019563	glycerol catabolic process	biological_process
GO:0015743	14	4	7.24E-09	1.24E-07	1.61E-05	1.52E-05	391916115420613	GO:0015743	malate transport	biological_process
GO:0071107	14	4	7.24E-09	1.24E-07	1.61E-05	1.52E-05	391916115420613	GO:0071107	response to parathyroid hormone	biological_process
GO:0045722	15	4	1.08E-08	1.79E-07	2.41E-05	2.27E-05	391338695093514	GO:0045722	positive regulation of gluconeogenesis	biological_process
GO:0043207	1401	12	0.034403596612098	0.07905733695708	1	1	391034121734165	GO:0043207	response to external biotic stimulus	biological_process
GO:1901338	16	4	1.57E-08	2.50E-07	3.49E-05	3.27E-05	390761274766414	GO:1901338	catecholamine binding	molecular_function
GO:0046898	16	4	1.57E-08	2.50E-07	3.49E-05	3.27E-05	390761274766414	GO:0046898	response to cycloheximide	biological_process
GO:0007028	19	4	4.12E-08	5.98E-07	9.17E-05	8.55E-05	389029013785117	GO:0007028	cytoplasm organization	biological_process
GO:0006531	19	4	4.12E-08	5.98E-07	9.17E-05	8.55E-05	389029013785117	GO:0006531	aspartate metabolic process	biological_process
GO:0009078	20	4	5.46E-08	7.68E-07	0.000121792768869	0.000113186954111	388451593458018	GO:0009078	pyruvate family amino acid metabolic process	biological_process
GO:0019953	20	4	5.46E-08	7.68E-07	0.000121792768869	0.000113186954111	388451593458018	GO:0019953	sexual reproduction	biological_process
GO:0019405	20	4	5.46E-08	7.68E-07	0.000121792768869	0.000113186954111	388451593458018	GO:0019405	alditol catabolic process	biological_process
GO:0006522	20	4	5.46E-08	7.68E-07	0.000121792768869	0.000113186954111	388451593458018	GO:0006522	alanine metabolic process	biological_process
GO:0006735	21	4	7.14E-08	9.82E-07	0.00015916328999	0.000147666973396	387874173130919	GO:0006735	NADH regeneration	biological_process
GO:0047134	22	4	9.20E-08	1.25E-06	0.000205087407097	0.000190135992268	38729675280382	GO:0047134	protein-disulfide reductase (NAD(P)) activity	molecular_function
GO:0018991	22	4	9.20E-08	1.25E-06	0.000205087407097	0.000190135992268	38729675280382	GO:0018991	oviposition	biological_process
GO:0006560	23	4	1.17E-07	1.58E-06	0.000260925719675	0.000241727954746	386719332476721	GO:0006560	proline metabolic process	biological_process
GO:0034061	370	6	0.003536367189448	0.012817174740292	1	1	386354478973334	GO:0034061	DNA polymerase activity	molecular_function
GO:0061005	25	4	1.83E-07	2.45E-06	0.000408441988094	0.000378024146001	385564491822523	GO:0061005	cell differentiation involved in kidney development	biological_process
GO:0006089	26	4	2.26E-07	2.98E-06	0.00050350954337	0.000465559968096	384987071495423	GO:0006089	lactate metabolic process	biological_process
GO:0043950	28	4	3.35E-07	4.36E-06	0.000745806639425	0.00068892591771	383832230841225	GO:0043950	positive regulation of cAMP-mediated signaling	biological_process
GO:0010907	31	4	5.71E-07	7.19E-06	0.001272785654616	0.00117228754999	382099969859928	GO:0010907	positive regulation of glucose metabolic process	biological_process
GO:0050892	36	4	1.24E-06	1.51E-05	0.002763705728552	0.002538666433023	379212868224432	GO:0050892	intestinal absorption	biological_process
GO:0006544	36	4	1.24E-06	1.51E-05	0.002763705728552	0.002538666433023	379212868224432	GO:0006544	glycine metabolic process	biological_process
GO:0071361	38	4	1.64E-06	1.92E-05	0.003648087392515	0.003338761005263	378058027570234	GO:0071361	cellular response to ethanol	biological_process
GO:0006109	212	5	0.000923150444863	0.004613682380269	1	1	377586890654991	GO:0006109	regulation of carbohydrate metabolic process	biological_process
GO:0046174	39	4	1.87E-06	2.18E-05	0.004166556712544	0.003811399343597	377480607243135	GO:0046174	polyol catabolic process	biological_process
GO:0009607	1425	12	0.038487676324706	0.086743205791475	1	1	377176033883786	GO:0009607	response to biotic stimulus	biological_process
GO:0072593	214	5	0.000968819356398	0.004725379311624	1	1	376432050000793	GO:0072593	reactive oxygen species metabolic process	biological_process
GO:0016668	41	4	2.41E-06	2.79E-05	0.005376554755377	0.00491463899241	376325766588937	GO:0016668	oxidoreductase activity, acting on a sulfur group of donors, NAD(P) as acceptor	molecular_function
GO:0000003	41	4	2.41E-06	2.79E-05	0.005376554755377	0.00491463899241	376325766588937	GO:0000003	reproduction	biological_process
GO:0015740	45	4	3.87E-06	4.32E-05	0.008615627508141	0.007848376695953	374016085280541	GO:0015740	C4-dicarboxylate transport	biological_process
GO:0010676	45	4	3.87E-06	4.32E-05	0.008615627508141	0.007848376695953	374016085280541	GO:0010676	positive regulation of cellular carbohydrate metabolic process	biological_process
GO:0007586	48	4	5.35E-06	5.87E-05	0.011919749858599	0.010839539238843	372283824299243	GO:0007586	digestion	biological_process
GO:0060259	49	4	5.93E-06	6.42E-05	0.01321719599188	0.012001617177015	371706403972144	GO:0060259	regulation of feeding behavior	biological_process
GO:0010951	223	5	0.001196182190114	0.005463709224928	1	1	371235267056901	GO:0010951	negative regulation of endopeptidase activity	biological_process
GO:0045912	51	4	7.24E-06	7.72E-05	0.016142376120099	0.014636044028138	370551563317946	GO:0045912	negative regulation of carbohydrate metabolic process	biological_process
GO:0042149	55	4	1.05E-05	0.000110057480324	0.023497272049151	0.021257177697225	36824188200955	GO:0042149	cellular response to glucose starvation	biological_process
GO:0006541	55	4	1.05E-05	0.000110057480324	0.023497272049151	0.021257177697225	36824188200955	GO:0006541	glutamine metabolic process	biological_process
GO:0010466	231	5	0.001430654892469	0.006416357656567	1	1	366615904440108	GO:0010466	negative regulation of peptidase activity	biological_process
GO:0006111	60	4	1.62E-05	0.000161903311323	0.036104438424927	0.032508572417599	365354780374054	GO:0006111	regulation of gluconeogenesis	biological_process
GO:0006536	65	4	2.40E-05	0.000222675060763	0.053442014583069	0.047711803059806	362467678738559	GO:0006536	glutamate metabolic process	biological_process
GO:0022600	67	4	2.78E-05	0.000232897325424	0.0619506885627	0.054585532677049	36131283808436	GO:0022600	digestive system process	biological_process
GO:0045913	71	4	3.68E-05	0.000295306544401	0.08209521934351	0.071893166513473	359003156775964	GO:0045913	positive regulation of carbohydrate metabolic process	biological_process
GO:0005198	1300	11	0.04223367313052	0.092292997458754	1	1	349353574771173	GO:0005198	structural molecule activity	molecular_function
GO:0031398	262	5	0.002682547613078	0.010583006423982	1	1	348715874300036	GO:0031398	positive regulation of protein ubiquitination	biological_process
GO:0097306	90	4	0.000114590235334	0.0008082963119	0.255421634560517	0.219325710430162	348032170561081	GO:0097306	cellular response to alcohol	biological_process
GO:0052547	437	6	0.008519664102519	0.026193560392435	1	1	347667317057694	GO:0052547	regulation of peptidase activity	biological_process
GO:0015036	98	4	0.000171102093309	0.00111516539762	0.38138656598607	0.323040752167653	343412807944288	GO:0015036	disulfide oxidoreductase activity	molecular_function
GO:0055114	1314	11	0.045102609981147	0.09732208872021	1	1	341269690191786	GO:0055114	obsolete oxidation-reduction process	biological_process
GO:0051186	625	7	0.017768722430346	0.046269255020141	1	1	339112295563064	GO:0051186	obsolete cofactor metabolic process	biological_process
GO:1903322	282	5	0.003840482741224	0.013851838236551	1	1	337167467758054	GO:1903322	positive regulation of protein modification by small protein conjugation or removal	biological_process
GO:0043255	110	4	0.000292939466796	0.001774353455134	0.65296207148927	0.545453287174976	336483764019099	GO:0043255	regulation of carbohydrate biosynthetic process	biological_process
GO:0031406	457	6	0.010699823289319	0.031014182200118	1	1	336118910515712	GO:0031406	carboxylic acid binding	molecular_function
GO:0030534	284	5	0.003973812300182	0.014104502575009	1	1	336012627103856	GO:0030534	adult behavior	biological_process
GO:0043177	458	6	0.010818500831041	0.031276833141882	1	1	335541490188613	GO:0043177	organic acid binding	molecular_function
GO:0006835	113	4	0.000331678469047	0.001961037950946	0.739311307506788	0.614600203144943	334751503037802	GO:0006835	dicarboxylic acid transport	biological_process
GO:0009064	117	4	0.000389210916721	0.002277037095463	0.867551133371276	0.719650985017268	332441821729406	GO:0009064	glutamine family amino acid metabolic process	biological_process
GO:0016301	1158	10	0.0425395746649	0.092870432838455	1	1	331347261219245	GO:0016301	kinase activity	molecular_function
GO:0009066	120	4	0.000437071834474	0.002478964679497	0.974233119042145	0.802900959928408	330709560748108	GO:0009066	aspartate family amino acid metabolic process	biological_process
GO:0048562	133	4	0.000697359413417	0.00373657243391	1	1	32320309649582	GO:0048562	embryonic organ morphogenesis	biological_process
GO:0043281	310	5	0.006034417465905	0.019986205841757	1	1	32099969859928	GO:0043281	regulation of cysteine-type endopeptidase activity involved in apoptotic process	biological_process
GO:0030162	835	8	0.032612174239126	0.075329053242499	1	1	317854026872254	GO:0030162	regulation of proteolysis	biological_process
GO:0016614	320	5	0.007003405122548	0.022364742146361	1	1	315225495328289	GO:0016614	oxidoreductase activity, acting on CH-OH group of donors	molecular_function
GO:0006520	668	7	0.02511146962956	0.061173186671354	1	1	314283221497803	GO:0006520	cellular amino acid metabolic process	biological_process
GO:0007160	150	4	0.001194053538315	0.005476430734369	1	1	313386950935135	GO:0007160	cell-matrix adhesion	biological_process
GO:2000116	328	5	0.007855886156468	0.024697842373439	1	1	310606132711496	GO:2000116	regulation of cysteine-type endopeptidase activity	biological_process
GO:0016667	156	4	0.001419900258174	0.006380963055385	1	1	309922428972541	GO:0016667	oxidoreductase activity, acting on a sulfur group of donors	molecular_function
GO:0007283	503	6	0.017205377255021	0.045224983374341	1	1	309557575469154	GO:0007283	spermatogenesis	biological_process
GO:0007423	331	5	0.008194003902786	0.025332086961596	1	1	308873871730199	GO:0007423	sensory organ development	biological_process
GO:0050795	159	4	0.001543921658946	0.006787773920693	1	1	308190167991243	GO:0050795	regulation of behavior	biological_process
GO:0046474	161	4	0.001630906317273	0.007142023931632	1	1	307035327337045	GO:0046474	glycerophospholipid biosynthetic process	biological_process
GO:0048232	512	6	0.018745905948633	0.048194491764132	1	1	304360792525262	GO:0048232	male gamete generation	biological_process
GO:0006313	166	4	0.001864051664061	0.007861818655046	1	1	30414822570155	GO:0006313	transposition, DNA-mediated	biological_process
GO:0004601	166	4	0.001864051664061	0.007861818655046	1	1	30414822570155	GO:0004601	peroxidase activity	molecular_function
GO:0005200	343	5	0.009651313215809	0.028760397270103	1	1	30194482780501	GO:0005200	structural constituent of cytoskeleton	molecular_function
GO:0016684	170	4	0.002067406360099	0.008378634139383	1	1	301838544393153	GO:0016684	oxidoreductase activity, acting on peroxide as acceptor	molecular_function
GO:0051365	3	3	0	0	0	0	298267739018703	GO:0051365	cellular response to potassium ion starvation	biological_process
GO:0061402	3	3	0	0	0	0	298267739018703	GO:0061402	positive regulation of transcription from RNA polymerase II promoter in response to acidic pH	biological_process
GO:0008610	703	7	0.032475260797779	0.075090618587396	1	1	294073510049335	GO:0008610	lipid biosynthetic process	biological_process
GO:0045017	186	4	0.003044894087896	0.011661630450034	1	1	292599819159568	GO:0045017	glycerolipid biosynthetic process	biological_process
GO:0033212	16	3	1.26E-06	1.52E-05	0.002797772031896	0.00256807607773	290761274766414	GO:0033212	iron import into cell	biological_process
GO:0045861	364	5	0.012630333282215	0.035235310245378	1	1	289819000935929	GO:0045861	negative regulation of proteolysis	biological_process
GO:0032196	196	4	0.003803231471952	0.013739713048593	1	1	286825615888577	GO:0032196	transposition	biological_process
GO:0048598	722	7	0.037031961214239	0.083716269316977	1	1	283102523834452	GO:0048598	embryonic morphogenesis	biological_process
GO:0030552	30	3	1.78E-05	0.000172462788227	0.039752672686378	0.035659698984483	282677390187027	GO:0030552	cAMP binding	molecular_function
GO:0071468	30	3	1.78E-05	0.000172462788227	0.039752672686378	0.035659698984483	282677390187027	GO:0071468	cellular response to acidic pH	biological_process
GO:0010634	207	4	0.004783779865418	0.016557523788846	1	1	280473992290487	GO:0010634	positive regulation of epithelial cell migration	biological_process
GO:0090407	554	6	0.027219119082601	0.065098086303775	1	1	2801091387871	GO:0090407	organophosphate biosynthetic process	biological_process
GO:0010447	36	3	3.74E-05	0.0002987457831	0.083350073484853	0.072954685226087	279212868224432	GO:0010447	response to acidic pH	biological_process
GO:0016779	561	6	0.028847696114784	0.068551721364449	1	1	276067196497406	GO:0016779	nucleotidyltransferase activity	molecular_function
GO:0008654	221	4	0.006275294681667	0.020722417548795	1	1	272390107711099	GO:0008654	phospholipid biosynthetic process	biological_process
GO:0070266	52	3	0.000160870042727	0.001054645074233	0.358579325239206	0.304044380754643	269974142990847	GO:0070266	necroptotic process	biological_process
GO:0071467	53	3	0.000173286278682	0.001122834637156	0.38625511518173	0.326817921593873	269396722663748	GO:0071467	cellular response to pH	biological_process
GO:1902916	54	3	0.000186379210498	0.001204171768697	0.415439260200345	0.351324811788986	268819302336649	GO:1902916	positive regulation of protein polyubiquitination	biological_process
GO:0097300	56	3	0.000214681547684	0.001363319572046	0.478525169788078	0.403386628098609	267664461682451	GO:0097300	programmed necrotic cell death	biological_process
GO:0030551	57	3	0.000229934544933	0.001443729861	0.512524100654996	0.431127271748819	267087041355351	GO:0030551	cyclic nucleotide binding	molecular_function
GO:0016209	232	4	0.007655707077763	0.024170780561379	1	1	266038484113009	GO:0016209	antioxidant activity	molecular_function
GO:0009792	408	5	0.020849312419448	0.052840383607674	1	1	264412506543568	GO:0009792	embryo development ending in birth or egg hatching	biological_process
GO:0052548	408	5	0.020849312419448	0.052840383607674	1	1	264412506543568	GO:0052548	regulation of endopeptidase activity	biological_process
GO:0070265	62	3	0.0003181025884	0.001890801785452	0.709050669544448	0.590080301482705	264199939719856	GO:0070265	necrotic cell death	biological_process
GO:0031589	242	4	0.009082144578725	0.02731997336839	1	1	260264280842018	GO:0031589	cell-substrate adhesion	biological_process
GO:0009790	418	5	0.023125416747837	0.057273948812143	1	1	258638303272577	GO:0009790	embryo development	biological_process
GO:1902914	73	3	0.000593211826281	0.003256820593057	1	1	257848316121766	GO:1902914	regulation of protein polyubiquitination	biological_process
GO:0014823	75	3	0.000657020636599	0.003563257905061	1	1	256693475467568	GO:0014823	response to activity	biological_process
GO:0031396	424	5	0.024568066138308	0.060178263101416	1	1	255173781309983	GO:0031396	regulation of protein ubiquitination	biological_process
GO:0032922	84	3	0.001005194821458	0.004892094447664	1	1	251496692523676	GO:0032922	circadian regulation of gene expression	biological_process
GO:0042744	86	3	0.001097257938472	0.005254109441147	1	1	250341851869478	GO:0042744	hydrogen peroxide catabolic process	biological_process
GO:0060122	86	3	0.001097257938472	0.005254109441147	1	1	250341851869478	GO:0060122	inner ear receptor cell stereocilium organization	biological_process
GO:0004553	260	4	0.012092517236467	0.033862086583022	1	1	249870714954235	GO:0004553	hydrolase activity, hydrolyzing O-glycosyl compounds	molecular_function
GO:0009886	261	4	0.012277283054806	0.03433634119092	1	1	249293294627136	GO:0009886	post-embryonic animal morphogenesis	biological_process
GO:2000377	262	4	0.012463951018829	0.034814720327029	1	1	248715874300036	GO:2000377	regulation of reactive oxygen species metabolic process	biological_process
GO:0009268	89	3	0.001246197458928	0.005668926808061	1	1	24860959088818	GO:0009268	response to pH	biological_process
GO:0022853	264	4	0.012843027242206	0.035255058772017	1	1	247561033645838	GO:0022853	active ion transmembrane transporter activity	molecular_function
GO:0060546	91	3	0.00135299570236	0.006111099129806	1	1	247454750233982	GO:0060546	negative regulation of necroptotic process	biological_process
GO:0060547	91	3	0.00135299570236	0.006111099129806	1	1	247454750233982	GO:0060547	negative regulation of necrotic cell death	biological_process
GO:0060544	92	3	0.001408717009124	0.006343495380481	1	1	246877329906883	GO:0060544	regulation of necroptotic process	biological_process
GO:0006879	97	3	0.001711482512872	0.007450965861703	1	1	243990228271388	GO:0006879	cellular iron ion homeostasis	biological_process
GO:0005876	106	3	0.002365233621713	0.009431316176739	1	1	238793445327496	GO:0005876	spindle microtubule	cellular_component
GO:0050906	108	3	0.002530847327595	0.010028904343485	1	1	237638604673297	GO:0050906	detection of stimulus involved in sensory perception	biological_process
GO:0042743	108	3	0.002530847327595	0.010028904343485	1	1	237638604673297	GO:0042743	hydrogen peroxide metabolic process	biological_process
GO:1903320	455	5	0.032976648148325	0.076092079422998	1	1	237273751169911	GO:1903320	regulation of protein modification by small protein conjugation or removal	biological_process
GO:0019003	110	3	0.002704246468739	0.010428659824945	1	1	236483764019099	GO:0019003	GDP binding	molecular_function
GO:0010939	117	3	0.003375001902338	0.012686136998838	1	1	232441821729406	GO:0010939	regulation of necrotic cell death	biological_process
GO:2000241	299	4	0.020779761052071	0.052754085859985	1	1	22735132219737	GO:2000241	regulation of reproductive process	biological_process
GO:1901222	127	3	0.004517102158064	0.015732219859882	1	1	226667618458415	GO:1901222	regulation of NIK/NF-kappaB signaling	biological_process
GO:0043122	303	4	0.021851393929761	0.055035883694279	1	1	225041640888973	GO:0043122	regulation of I-kappaB kinase/NF-kappaB signaling	biological_process
GO:0046916	132	3	0.005174978316199	0.017664665645955	1	1	223780516822919	GO:0046916	cellular transition metal ion homeostasis	biological_process
GO:0055072	135	3	0.005598921328417	0.018909084304608	1	1	222048255841622	GO:0055072	iron ion homeostasis	biological_process
GO:0048477	142	3	0.006676662888193	0.021631223223519	1	1	218006313551928	GO:0048477	oogenesis	biological_process
GO:0019748	143	3	0.006841014583309	0.02213152613381	1	1	217428893224829	GO:0019748	secondary metabolic process	biological_process
GO:0006650	319	4	0.026493802530706	0.06384290361183	1	1	215802915655388	GO:0006650	glycerophospholipid metabolic process	biological_process
GO:0007292	155	3	0.009024892896028	0.027184440898983	1	1	21049984929964	GO:0007292	female gamete generation	biological_process
GO:0000287	329	4	0.029691135006723	0.07018190872745	1	1	210028712384397	GO:0000287	magnesium ion binding	molecular_function
GO:0055076	178	3	0.014378446625901	0.038660503653962	1	1	197219181776361	GO:0055076	transition metal ion homeostasis	biological_process
GO:0044729	5	2	1.39E-06	1.65E-05	0.003090235156666	0.002832368965935	197112898364505	GO:0044729	hemi-methylated DNA-binding	molecular_function
GO:0103025	6	2	2.76E-06	3.17E-05	0.006156433717726	0.005621992298085	196535478037405	GO:0103025	alpha-amylase activity (releasing maltohexaose)	molecular_function
GO:0004556	6	2	2.76E-06	3.17E-05	0.006156433717726	0.005621992298085	196535478037405	GO:0004556	alpha-amylase activity	molecular_function
GO:0055071	8	2	7.67E-06	8.14E-05	0.017104245797464	0.015500482956877	195380637383207	GO:0055071	manganese ion homeostasis	biological_process
GO:0015086	9	2	1.15E-05	0.000118317897979	0.025556665963409	0.023091577052627	194803217056108	GO:0015086	cadmium ion transmembrane transporter activity	molecular_function
GO:0015093	9	2	1.15E-05	0.000118317897979	0.025556665963409	0.023091577052627	194803217056108	GO:0015093	ferrous iron transmembrane transporter activity	molecular_function
GO:0010385	9	2	1.15E-05	0.000118317897979	0.025556665963409	0.023091577052627	194803217056108	GO:0010385	double-stranded methylated DNA binding	molecular_function
GO:0070247	10	2	1.63E-05	0.000160918941984	0.03636768088845	0.032696649843183	194225796729009	GO:0070247	regulation of natural killer cell apoptotic process	biological_process
GO:0051344	10	2	1.63E-05	0.000160918941984	0.03636768088845	0.032696649843183	194225796729009	GO:0051344	negative regulation of cyclic-nucleotide phosphodiesterase activity	biological_process
GO:0015691	10	2	1.63E-05	0.000160918941984	0.03636768088845	0.032696649843183	194225796729009	GO:0015691	cadmium ion transport	biological_process
GO:0016160	10	2	1.63E-05	0.000160918941984	0.03636768088845	0.032696649843183	194225796729009	GO:0016160	amylase activity	molecular_function
GO:0070574	10	2	1.63E-05	0.000160918941984	0.03636768088845	0.032696649843183	194225796729009	GO:0070574	cadmium ion transmembrane transport	biological_process
GO:0005391	11	2	2.23E-05	0.000210618762303	0.049811337284653	0.044548632066826	19364837640191	GO:0005391	P-type sodium:potassium-exchanging transporter activity	molecular_function
GO:0008556	11	2	2.23E-05	0.000210618762303	0.049811337284653	0.044548632066826	19364837640191	GO:0008556	P-type potassium transmembrane transporter activity	molecular_function
GO:0071421	12	2	2.97E-05	0.000245026757356	0.06615722448602	0.058173243603678	193070956074811	GO:0071421	manganese ion transmembrane transport	biological_process
GO:0005381	12	2	2.97E-05	0.000245026757356	0.06615722448602	0.058173243603678	193070956074811	GO:0005381	iron ion transmembrane transporter activity	molecular_function
GO:0071578	12	2	2.97E-05	0.000245026757356	0.06615722448602	0.058173243603678	193070956074811	GO:0071578	zinc ion import across plasma membrane	biological_process
GO:0005384	13	2	3.84E-05	0.000305420755907	0.085670522031856	0.074928076581922	192493535747712	GO:0005384	manganese ion transmembrane transporter activity	molecular_function
GO:0051342	13	2	3.84E-05	0.000305420755907	0.085670522031856	0.074928076581922	192493535747712	GO:0051342	regulation of cyclic-nucleotide phosphodiesterase activity	biological_process
GO:0010632	360	4	0.041098143469952	0.090432143923518	1	1	192128682244325	GO:0010632	regulation of epithelial cell migration	biological_process
GO:0006828	15	2	6.07E-05	0.000463144834262	0.13523829160454	0.117582686913234	191338695093514	GO:0006828	manganese ion transport	biological_process
GO:0034755	17	2	9.00E-05	0.000644854130645	0.200549634630671	0.172658029993835	190183854439315	GO:0034755	iron ion transmembrane transport	biological_process
GO:0061371	18	2	0.000107548922591	0.000763460345401	0.239726548455968	0.206063735684897	189606434112216	GO:0061371	determination of heart left/right asymmetry	biological_process
GO:0007306	19	2	0.00012721934043	0.00089173556547	0.283571909819515	0.243243378903057	189029013785117	GO:0007306	eggshell chorion assembly	biological_process
GO:0018958	193	3	0.018760445899361	0.048176306347552	1	1	188557876869874	GO:0018958	phenol-containing compound metabolic process	biological_process
GO:0044090	20	2	0.000149089864763	0.001022527103251	0.332321308556593	0.2840161923734	188451593458018	GO:0044090	positive regulation of vacuole organization	biological_process
GO:0030430	21	2	0.000173264369459	0.001125965829515	0.386206279523684	0.326949865168771	187874173130919	GO:0030430	host cell cytoplasm	cellular_component
GO:0006882	22	2	0.000199844932288	0.001276373507361	0.445454354069052	0.375908317632969	18729675280382	GO:0006882	cellular zinc ion homeostasis	biological_process
GO:0071577	22	2	0.000199844932288	0.001276373507361	0.445454354069052	0.375908317632969	18729675280382	GO:0071577	zinc ion transmembrane transport	biological_process
GO:0009820	22	2	0.000199844932288	0.001276373507361	0.445454354069052	0.375908317632969	18729675280382	GO:0009820	alkaloid metabolic process	biological_process
GO:0045745	23	2	0.000228931855536	0.001447628669474	0.510289105989445	0.429819558768588	186719332476721	GO:0045745	positive regulation of G protein-coupled receptor signaling pathway	biological_process
GO:1902524	23	2	0.000228931855536	0.001447628669474	0.510289105989445	0.429819558768588	186719332476721	GO:1902524	positive regulation of protein K48-linked ubiquitination	biological_process
GO:0055069	24	2	0.000260623679174	0.001629537674273	0.580930180878272	0.488278462932007	186141912149622	GO:0055069	zinc ion homeostasis	biological_process
GO:0070989	24	2	0.000260623679174	0.001629537674273	0.580930180878272	0.488278462932007	186141912149622	GO:0070989	oxidative demethylation	biological_process
GO:0016705	371	4	0.045700818378967	0.097761155630248	1	1	185777058646235	GO:0016705	oxidoreductase activity, acting on paired donors, with incorporation or reduction of molecular oxygen	molecular_function
GO:0097732	25	2	0.000295017205664	0.00177248881786	0.657593351425925	0.5484369853301	185564491822523	GO:0097732	9+2 non-motile cilium	cellular_component
GO:1902442	25	2	0.000295017205664	0.00177248881786	0.657593351425925	0.5484369853301	185564491822523	GO:1902442	regulation of ripoptosome assembly involved in necroptotic process	biological_process
GO:1902523	25	2	0.000295017205664	0.00177248881786	0.657593351425925	0.5484369853301	185564491822523	GO:1902523	positive regulation of protein K63-linked ubiquitination	biological_process
GO:0060091	25	2	0.000295017205664	0.00177248881786	0.657593351425925	0.5484369853301	185564491822523	GO:0060091	kinocilium	cellular_component
GO:1902443	25	2	0.000295017205664	0.00177248881786	0.657593351425925	0.5484369853301	185564491822523	GO:1902443	negative regulation of ripoptosome assembly involved in necroptotic process	biological_process
GO:0005385	28	2	0.00041535030306	0.002373886732103	0.925815825520242	0.764244557629989	183832230841225	GO:0005385	zinc ion transmembrane transporter activity	molecular_function
GO:0001741	28	2	0.00041535030306	0.002373886732103	0.925815825520242	0.764244557629989	183832230841225	GO:0001741	XY body	cellular_component
GO:0098770	28	2	0.00041535030306	0.002373886732103	0.925815825520242	0.764244557629989	183832230841225	GO:0098770	FBXO family protein binding	molecular_function
GO:0046068	32	2	0.000619194086556	0.003378662469851	1	1	181522549532829	GO:0046068	cGMP metabolic process	biological_process
GO:0045035	32	2	0.000619194086556	0.003378662469851	1	1	181522549532829	GO:0045035	sensory organ precursor cell division	biological_process
GO:0046671	32	2	0.000619194086556	0.003378662469851	1	1	181522549532829	GO:0046671	negative regulation of retinal cell programmed cell death	biological_process
GO:0046673	32	2	0.000619194086556	0.003378662469851	1	1	181522549532829	GO:0046673	negative regulation of compound eye retinal cell programmed cell death	biological_process
GO:2001271	33	2	0.000678483409556	0.003652994009421	1	1	18094512920573	GO:2001271	negative regulation of cysteine-type endopeptidase activity involved in execution phase of apoptosis	biological_process
GO:0061663	33	2	0.000678483409556	0.003652994009421	1	1	18094512920573	GO:0061663	NEDD8 ligase activity	molecular_function
GO:0006829	33	2	0.000678483409556	0.003652994009421	1	1	18094512920573	GO:0006829	zinc ion transport	biological_process
GO:1902527	34	2	0.000741270402346	0.00382474936766	1	1	180367708878631	GO:1902527	positive regulation of protein monoubiquitination	biological_process
GO:0043130	208	3	0.023887188686148	0.059094942931658	1	1	179896571963388	GO:0043130	ubiquitin binding	molecular_function
GO:2001270	35	2	0.000807635465696	0.004133684163113	1	1	179790288551532	GO:2001270	regulation of cysteine-type endopeptidase activity involved in execution phase of apoptosis	biological_process
GO:1902525	35	2	0.000807635465696	0.004133684163113	1	1	179790288551532	GO:1902525	regulation of protein monoubiquitination	biological_process
GO:0019788	36	2	0.000877657455547	0.004416023630733	1	1	179212868224433	GO:0019788	NEDD8 transferase activity	molecular_function
GO:0046669	36	2	0.000877657455547	0.004416023630733	1	1	179212868224433	GO:0046669	regulation of compound eye retinal cell programmed cell death	biological_process
GO:0046668	36	2	0.000877657455547	0.004416023630733	1	1	179212868224433	GO:0046668	regulation of retinal cell programmed cell death	biological_process
GO:1900044	37	2	0.000951413734157	0.00465066055578	1	1	178635447897333	GO:1900044	regulation of protein K63-linked ubiquitination	biological_process
GO:0010752	38	2	0.001028980121446	0.004975263971155	1	1	178058027570234	GO:0010752	regulation of cGMP-mediated signaling	biological_process
GO:1900118	38	2	0.001028980121446	0.004975263971155	1	1	178058027570234	GO:1900118	negative regulation of execution phase of apoptosis	biological_process
GO:0007289	38	2	0.001028980121446	0.004975263971155	1	1	178058027570234	GO:0007289	spermatid nucleus differentiation	biological_process
GO:0050910	38	2	0.001028980121446	0.004975263971155	1	1	178058027570234	GO:0050910	detection of mechanical stimulus involved in sensory perception of sound	biological_process
GO:0060088	38	2	0.001028980121446	0.004975263971155	1	1	178058027570234	GO:0060088	auditory receptor cell stereocilium organization	biological_process
GO:0015662	39	2	0.001110430957513	0.005277506618971	1	1	177480607243135	GO:0015662	P-type ion transporter activity	molecular_function
GO:0000803	39	2	0.001110430957513	0.005277506618971	1	1	177480607243135	GO:0000803	sex chromosome	cellular_component
GO:0048800	39	2	0.001110430957513	0.005277506618971	1	1	177480607243135	GO:0048800	antennal morphogenesis	biological_process
GO:0070527	40	2	0.001195839107736	0.00547335805163	1	1	176903186916036	GO:0070527	platelet aggregation	biological_process
GO:0043123	214	3	0.026152335317744	0.063088263445077	1	1	176432050000793	GO:0043123	positive regulation of I-kappaB kinase/NF-kappaB signaling	biological_process
GO:0007339	41	2	0.001285275977519	0.005828850770884	1	1	176325766588937	GO:0007339	binding of sperm to zona pellucida	biological_process
GO:0035631	41	2	0.001285275977519	0.005828850770884	1	1	176325766588937	GO:0035631	CD40 receptor complex	cellular_component
GO:0032426	44	2	0.001578451458475	0.006925921852244	1	1	17459350560764	GO:0032426	stereocilium tip	cellular_component
GO:0045116	45	2	0.001684688670788	0.007363080484679	1	1	174016085280541	GO:0045116	protein neddylation	biological_process
GO:0001654	219	3	0.028135001610793	0.066929475550114	1	1	173544948365298	GO:0001654	eye development	biological_process
GO:0009698	46	2	0.001795290339287	0.007593362744347	1	1	173438664953442	GO:0009698	phenylpropanoid metabolic process	biological_process
GO:0042417	47	2	0.001910319415423	0.008019024438755	1	1	172861244626342	GO:0042417	dopamine metabolic process	biological_process
GO:0033646	47	2	0.001910319415423	0.008019024438755	1	1	172861244626342	GO:0033646	host intracellular part	cellular_component
GO:0035036	47	2	0.001910319415423	0.008019024438755	1	1	172861244626342	GO:0035036	sperm-egg recognition	biological_process
GO:1903688	48	2	0.002029837589871	0.008263941530269	1	1	172283824299243	GO:1903688	positive regulation of border follicle cell migration	biological_process
GO:0044550	48	2	0.002029837589871	0.008263941530269	1	1	172283824299243	GO:0044550	secondary metabolite biosynthetic process	biological_process
GO:1903684	48	2	0.002029837589871	0.008263941530269	1	1	172283824299243	GO:1903684	regulation of border follicle cell migration	biological_process
GO:0002088	48	2	0.002029837589871	0.008263941530269	1	1	172283824299243	GO:0002088	lens development in camera-type eye	biological_process
GO:0046915	51	2	0.002415923068822	0.009616236643578	1	1	170551563317946	GO:0046915	transition metal ion transmembrane transporter activity	molecular_function
GO:1990381	52	2	0.002553987531546	0.010093684765632	1	1	169974142990847	GO:1990381	ubiquitin-specific protease binding	molecular_function
GO:0009187	53	2	0.002696829604239	0.010620553335423	1	1	169396722663748	GO:0009187	cyclic nucleotide metabolic process	biological_process
GO:0051087	227	3	0.03148848694251	0.073649357182428	1	1	168925585748505	GO:0051087	chaperone binding	molecular_function
GO:0032182	228	3	0.031923432898045	0.074588398249206	1	1	168348165421406	GO:0032182	ubiquitin-like protein binding	molecular_function
GO:1900117	55	2	0.002997060829801	0.011498190343592	1	1	16824188200955	GO:1900117	regulation of execution phase of apoptosis	biological_process
GO:0009988	56	2	0.003154553991715	0.011958334774715	1	1	167664461682451	GO:0009988	cell-cell recognition	biological_process
GO:0046189	56	2	0.003154553991715	0.011958334774715	1	1	167664461682451	GO:0046189	phenol-containing compound biosynthetic process	biological_process
GO:0089720	56	2	0.003154553991715	0.011958334774715	1	1	167664461682451	GO:0089720	caspase binding	molecular_function
GO:0009072	57	2	0.0033170328638	0.012510433592911	1	1	167087041355351	GO:0009072	aromatic amino acid family metabolic process	biological_process
GO:0072562	58	2	0.003484546383329	0.01264992489974	1	1	166509621028252	GO:0072562	blood microparticle	cellular_component
GO:0030856	232	3	0.033698367978053	0.077516679280785	1	1	166038484113009	GO:0030856	regulation of epithelial cell differentiation	biological_process
GO:0044088	59	2	0.003657142378924	0.013233393445813	1	1	165932200701153	GO:0044088	regulation of vacuole organization	biological_process
GO:0051865	236	3	0.035529653822972	0.081059977862237	1	1	163728802804613	GO:0051865	protein autoubiquitination	biological_process
GO:0007623	237	3	0.035996294156979	0.081706455881778	1	1	163151382477514	GO:0007623	circadian rhythm	biological_process
GO:0006801	64	2	0.004597950984843	0.015963913933357	1	1	163045099065658	GO:0006801	superoxide metabolic process	biological_process
GO:0050974	64	2	0.004597950984843	0.015963913933357	1	1	163045099065658	GO:0050974	detection of mechanical stimulus involved in sensory perception	biological_process
GO:0001890	64	2	0.004597950984843	0.015963913933357	1	1	163045099065658	GO:0001890	placenta development	biological_process
GO:1905881	65	2	0.004801980799488	0.016594752251254	1	1	162467678738559	GO:1905881	positive regulation of oogenesis	biological_process
GO:0002062	66	2	0.005011395599572	0.01717202273858	1	1	16189025841146	GO:0002062	chondrocyte differentiation	biological_process
GO:0031624	66	2	0.005011395599572	0.01717202273858	1	1	16189025841146	GO:0031624	ubiquitin conjugating enzyme binding	molecular_function
GO:2000257	67	2	0.005226234119242	0.017771587874585	1	1	16131283808436	GO:2000257	regulation of protein activation cascade	biological_process
GO:0030449	67	2	0.005226234119242	0.017771587874585	1	1	16131283808436	GO:0030449	regulation of complement activation	biological_process
GO:0070228	67	2	0.005226234119242	0.017771587874585	1	1	16131283808436	GO:0070228	regulation of lymphocyte apoptotic process	biological_process
GO:0070988	67	2	0.005226234119242	0.017771587874585	1	1	16131283808436	GO:0070988	demethylation	biological_process
GO:0004497	241	3	0.03789817092705	0.085501035421452	1	1	160841701169118	GO:0004497	monooxygenase activity	molecular_function
GO:0009374	71	2	0.006140564261696	0.020307593085045	1	1	159003156775964	GO:0009374	biotin binding	molecular_function
GO:0034109	73	2	0.006631202995743	0.021515213213262	1	1	157848316121766	GO:0034109	homotypic cell-cell adhesion	biological_process
GO:0019829	75	2	0.007144505088617	0.022782692192457	1	1	156693475467568	GO:0019829	ATPase-coupled cation transmembrane transporter activity	molecular_function
GO:0006739	76	2	0.007409730741241	0.023594699746037	1	1	156116055140469	GO:0006739	NADP metabolic process	biological_process
GO:0046329	77	2	0.007680711443707	0.024181222892688	1	1	15553863481337	GO:0046329	negative regulation of JNK cascade	biological_process
GO:0006584	78	2	0.007957474797867	0.024964407212451	1	1	15496121448627	GO:0006584	catecholamine metabolic process	biological_process
GO:0006826	78	2	0.007957474797867	0.024964407212451	1	1	15496121448627	GO:0006826	iron ion transport	biological_process
GO:0009712	79	2	0.008240047702613	0.025421545092213	1	1	154383794159171	GO:0009712	catechol-containing compound metabolic process	biological_process
GO:0008356	79	2	0.008240047702613	0.025421545092213	1	1	154383794159171	GO:0008356	asymmetric cell division	biological_process
GO:0008395	80	2	0.008528455949039	0.026148457098223	1	1	153806373832072	GO:0008395	steroid hydroxylase activity	molecular_function
GO:0008277	80	2	0.008528455949039	0.026148457098223	1	1	153806373832072	GO:0008277	regulation of G protein-coupled receptor signaling pathway	biological_process
GO:0007298	80	2	0.008528455949039	0.026148457098223	1	1	153806373832072	GO:0007298	border follicle cell migration	biological_process
GO:0008286	82	2	0.00912287766114	0.027405517933533	1	1	152651533177874	GO:0008286	insulin receptor signaling pathway	biological_process
GO:0044390	83	2	0.009428938241727	0.028135345837765	1	1	152074112850775	GO:0044390	ubiquitin-like protein conjugating enzyme binding	molecular_function
GO:0070303	84	2	0.009740928759422	0.028911491617512	1	1	151496692523676	GO:0070303	negative regulation of stress-activated protein kinase signaling cascade	biological_process
GO:1905879	84	2	0.009740928759422	0.028911491617512	1	1	151496692523676	GO:1905879	regulation of oogenesis	biological_process
GO:0032873	84	2	0.009740928759422	0.028911491617512	1	1	151496692523676	GO:0032873	negative regulation of stress-activated MAPK cascade	biological_process
GO:0070330	85	2	0.010058870580556	0.029443496420302	1	1	150919272196577	GO:0070330	aromatase activity	molecular_function
GO:0022625	85	2	0.010058870580556	0.029443496420302	1	1	150919272196577	GO:0022625	cytosolic large ribosomal subunit	cellular_component
GO:0042625	86	2	0.010382784247035	0.030331882158113	1	1	150341851869478	GO:0042625	ATPase-coupled ion transmembrane transporter activity	molecular_function
GO:0022416	87	2	0.010712689598474	0.031011149499998	1	1	149764431542379	GO:0022416	chaeta development	biological_process
GO:2000106	93	2	0.012818947107173	0.035254081556927	1	1	146299909579784	GO:2000106	regulation of leukocyte apoptotic process	biological_process
GO:0097730	93	2	0.012818947107173	0.035254081556927	1	1	146299909579784	GO:0097730	non-motile cilium	cellular_component
GO:0030858	98	2	0.014741925424043	0.039590062373726	1	1	143412807944288	GO:0030858	positive regulation of epithelial cell differentiation	biological_process
GO:0016712	100	2	0.015554203219732	0.041422125420289	1	1	14225796729009	GO:0016712	oxidoreductase activity, acting on paired donors, with incorporation or reduction of molecular oxygen, reduced flavin or flavoprotein as one donor, and incorporation of one atom of oxygen	molecular_function
GO:0002673	101	2	0.015969614982897	0.042100853692344	1	1	141680546962991	GO:0002673	regulation of acute inflammatory response	biological_process
GO:1990841	101	2	0.015969614982897	0.042100853692344	1	1	141680546962991	GO:1990841	promoter-specific chromatin binding	molecular_function
GO:0072376	104	2	0.017253040132654	0.045270190059666	1	1	139948285981694	GO:0072376	protein activation cascade	biological_process
GO:0033643	104	2	0.017253040132654	0.045270190059666	1	1	139948285981694	GO:0033643	host cell part	cellular_component
GO:0070936	105	2	0.017693268029452	0.046126660160991	1	1	139370865654595	GO:0070936	protein K48-linked ubiquitination	biological_process
GO:0090277	106	2	0.01813971558104	0.047180193734118	1	1	138793445327496	GO:0090277	positive regulation of peptide hormone secretion	biological_process
GO:0015079	107	2	0.018592387828885	0.047855002852869	1	1	138216025000397	GO:0015079	potassium ion transmembrane transporter activity	molecular_function
GO:0007297	109	2	0.019516422767155	0.049945013028688	1	1	137061184346198	GO:0007297	ovarian follicle cell migration	biological_process
GO:0048679	114	2	0.021935666269581	0.055154653259893	1	1	134174082710703	GO:0048679	regulation of axon regeneration	biological_process
GO:0090307	114	2	0.021935666269581	0.055154653259893	1	1	134174082710703	GO:0090307	mitotic spindle assembly	biological_process
GO:0006081	115	2	0.022438238470637	0.055882495587764	1	1	133596662383604	GO:0006081	cellular aldehyde metabolic process	biological_process
GO:0070570	116	2	0.022947052219345	0.057085914505491	1	1	133019242056505	GO:0070570	regulation of neuron projection regeneration	biological_process
GO:0006818	121	2	0.025584683937839	0.062190033257844	1	1	130132140421009	GO:0006818	{'id': 'http://purl.obolibrary.org/obo/', 'class': 'NA', 'description': 'NA'}
GO:0015992	121	2	0.025584683937839	0.062190033257844	1	1	130132140421009	GO:0015992	{'id': 'http://purl.obolibrary.org/obo/', 'class': 'NA', 'description': 'NA'}
GO:1902600	121	2	0.025584683937839	0.062190033257844	1	1	130132140421009	GO:1902600	proton transmembrane transport	biological_process
GO:0010595	123	2	0.026683346289237	0.064230214771825	1	1	128977299766811	GO:0010595	positive regulation of endothelial cell migration	biological_process
GO:0000502	128	2	0.029538707869668	0.069932851663823	1	1	126090198131316	GO:0000502	proteasome complex	cellular_component
GO:1905369	128	2	0.029538707869668	0.069932851663823	1	1	126090198131316	GO:1905369	endopeptidase complex	cellular_component
GO:0009898	130	2	0.030724202512582	0.07239349619508	1	1	124935357477117	GO:0009898	cytoplasmic side of plasma membrane	cellular_component
GO:0046887	132	2	0.031934377441452	0.074535840122508	1	1	123780516822919	GO:0046887	positive regulation of hormone secretion	biological_process
GO:0050661	136	2	0.034428476648037	0.079033032387719	1	1	121470835514523	GO:0050661	NADP binding	molecular_function
GO:0033293	138	2	0.035712238228568	0.081144321112617	1	1	120315994860325	GO:0033293	monocarboxylic acid binding	molecular_function
GO:0033559	140	2	0.03702035500287	0.083774996245074	1	1	119161154206126	GO:0033559	unsaturated fatty acid metabolic process	biological_process
GO:0002920	141	2	0.037683515836052	0.085102894426099	1	1	118583733879027	GO:0002920	regulation of humoral immune response	biological_process
GO:0000041	143	2	0.039027979600825	0.087872087404281	1	1	117428893224829	GO:0000041	transition metal ion transport	biological_process
GO:0006997	144	2	0.039709255561368	0.088956714217376	1	1	11685147289773	GO:0006997	nucleus organization	biological_process
GO:0047485	145	2	0.040396542300719	0.089240726252035	1	1	116274052570631	GO:0047485	protein N-terminus binding	molecular_function
GO:0050982	145	2	0.040396542300719	0.089240726252035	1	1	116274052570631	GO:0050982	detection of mechanical stimulus	biological_process
GO:2000243	145	2	0.040396542300719	0.089240726252035	1	1	116274052570631	GO:2000243	positive regulation of reproductive process	biological_process
GO:0016101	146	2	0.04108982507693	0.090547919027658	1	1	115696632243532	GO:0016101	diterpenoid metabolic process	biological_process
GO:0009152	146	2	0.04108982507693	0.090547919027658	1	1	115696632243532	GO:0009152	purine ribonucleotide biosynthetic process	biological_process
GO:0006690	153	2	0.04610943441588	0.098540680069986	1	1	111654689953838	GO:0006690	icosanoid metabolic process	biological_process
GO:0034308	155	2	0.047596683733998	0.101330475685847	1	1	11049984929964	GO:0034308	primary alcohol metabolic process	biological_process
GO:0098562	157	2	0.049107271399713	0.104049532271824	1	1	109345008645442	GO:0098562	cytoplasmic side of membrane	cellular_component
GO:0009835	1	1	0	0	0	0	0.994225796729009	GO:0009835	fruit ripening	biological_process
GO:0036393	1	1	0	0	0	0	0.994225796729009	GO:0036393	thiocyanate peroxidase activity	molecular_function
GO:0043386	1	1	0	0	0	0	0.994225796729009	GO:0043386	mycotoxin biosynthetic process	biological_process
GO:0060629	1	1	0	0	0	0	0.994225796729009	GO:0060629	regulation of homologous chromosome segregation	biological_process
GO:0062189	2	1	2.69E-05	0.000236314769161	0.060023951366911	0.053211003993278	0.988451593458018	GO:0062189	anandamide 14,15 epoxidase activity	molecular_function
GO:0042343	2	1	2.69E-05	0.000236314769161	0.060023951366911	0.053211003993278	0.988451593458018	GO:0042343	indole glucosinolate metabolic process	biological_process
GO:0004454	2	1	2.69E-05	0.000236314769161	0.060023951366911	0.053211003993278	0.988451593458018	GO:0004454	ketohexokinase activity	molecular_function
GO:0002149	2	1	2.69E-05	0.000236314769161	0.060023951366911	0.053211003993278	0.988451593458018	GO:0002149	hypochlorous acid biosynthetic process	biological_process
GO:0062188	2	1	2.69E-05	0.000236314769161	0.060023951366911	0.053211003993278	0.988451593458018	GO:0062188	anandamide 11,12 epoxidase activity	molecular_function
GO:1990268	2	1	2.69E-05	0.000236314769161	0.060023951366911	0.053211003993278	0.988451593458018	GO:1990268	response to gold nanoparticle	biological_process
GO:0036345	2	1	2.69E-05	0.000236314769161	0.060023951366911	0.053211003993278	0.988451593458018	GO:0036345	platelet maturation	biological_process
GO:0009403	2	1	2.69E-05	0.000236314769161	0.060023951366911	0.053211003993278	0.988451593458018	GO:0009403	toxin biosynthetic process	biological_process
GO:0002148	2	1	2.69E-05	0.000236314769161	0.060023951366911	0.053211003993278	0.988451593458018	GO:0002148	hypochlorous acid metabolic process	biological_process
GO:0045548	2	1	2.69E-05	0.000236314769161	0.060023951366911	0.053211003993278	0.988451593458018	GO:0045548	phenylalanine ammonia-lyase activity	molecular_function
GO:0090348	2	1	2.69E-05	0.000236314769161	0.060023951366911	0.053211003993278	0.988451593458018	GO:0090348	regulation of cellular organofluorine metabolic process	biological_process
GO:0042617	2	1	2.69E-05	0.000236314769161	0.060023951366911	0.053211003993278	0.988451593458018	GO:0042617	paclitaxel biosynthetic process	biological_process
GO:0039633	2	1	2.69E-05	0.000236314769161	0.060023951366911	0.053211003993278	0.988451593458018	GO:0039633	killing by virus of host cell	biological_process
GO:0042616	2	1	2.69E-05	0.000236314769161	0.060023951366911	0.053211003993278	0.988451593458018	GO:0042616	paclitaxel metabolic process	biological_process
GO:0016869	2	1	2.69E-05	0.000236314769161	0.060023951366911	0.053211003993278	0.988451593458018	GO:0016869	intramolecular transferase activity, transferring amino groups	molecular_function
GO:0009803	2	1	2.69E-05	0.000236314769161	0.060023951366911	0.053211003993278	0.988451593458018	GO:0009803	cinnamic acid metabolic process	biological_process
GO:0090347	2	1	2.69E-05	0.000236314769161	0.060023951366911	0.053211003993278	0.988451593458018	GO:0090347	regulation of cellular organohalogen metabolic process	biological_process
GO:0009800	2	1	2.69E-05	0.000236314769161	0.060023951366911	0.053211003993278	0.988451593458018	GO:0009800	cinnamic acid biosynthetic process	biological_process
GO:0044659	2	1	2.69E-05	0.000236314769161	0.060023951366911	0.053211003993278	0.988451593458018	GO:0044659	viral release from host cell by cytolysis	biological_process
GO:0006587	2	1	2.69E-05	0.000236314769161	0.060023951366911	0.053211003993278	0.988451593458018	GO:0006587	serotonin biosynthetic process from tryptophan	biological_process
GO:0090349	2	1	2.69E-05	0.000236314769161	0.060023951366911	0.053211003993278	0.988451593458018	GO:0090349	negative regulation of cellular organohalogen metabolic process	biological_process
GO:0090350	2	1	2.69E-05	0.000236314769161	0.060023951366911	0.053211003993278	0.988451593458018	GO:0090350	negative regulation of cellular organofluorine metabolic process	biological_process
GO:0062187	2	1	2.69E-05	0.000236314769161	0.060023951366911	0.053211003993278	0.988451593458018	GO:0062187	anandamide 8,9 epoxidase activity	molecular_function
GO:0010530	3	1	8.05E-05	0.000591265142601	0.179448970779285	0.155095756934183	0.982677390187027	GO:0010530	positive regulation of transposition	biological_process
GO:0001907	3	1	8.05E-05	0.000591265142601	0.179448970779285	0.155095756934183	0.982677390187027	GO:0001907	killing by symbiont of host cells	biological_process
GO:0009821	3	1	8.05E-05	0.000591265142601	0.179448970779285	0.155095756934183	0.982677390187027	GO:0009821	alkaloid biosynthetic process	biological_process
GO:0006001	3	1	8.05E-05	0.000591265142601	0.179448970779285	0.155095756934183	0.982677390187027	GO:0006001	fructose catabolic process	biological_process
GO:0008426	3	1	8.05E-05	0.000591265142601	0.179448970779285	0.155095756934183	0.982677390187027	GO:0008426	protein kinase C inhibitor activity	molecular_function
GO:0061624	3	1	8.05E-05	0.000591265142601	0.179448970779285	0.155095756934183	0.982677390187027	GO:0061624	fructose catabolic process to hydroxyacetone phosphate and glyceraldehyde-3-phosphate	biological_process
GO:0001897	3	1	8.05E-05	0.000591265142601	0.179448970779285	0.155095756934183	0.982677390187027	GO:0001897	cytolysis by symbiont of host cells	biological_process
GO:0006173	3	1	8.05E-05	0.000591265142601	0.179448970779285	0.155095756934183	0.982677390187027	GO:0006173	dADP biosynthetic process	biological_process
GO:0070896	3	1	8.05E-05	0.000591265142601	0.179448970779285	0.155095756934183	0.982677390187027	GO:0070896	positive regulation of transposon integration	biological_process
GO:0042138	3	1	8.05E-05	0.000591265142601	0.179448970779285	0.155095756934183	0.982677390187027	GO:0042138	meiotic DNA double-strand break formation	biological_process
GO:0051598	3	1	8.05E-05	0.000591265142601	0.179448970779285	0.155095756934183	0.982677390187027	GO:0051598	meiotic recombination checkpoint signaling	biological_process
GO:1990267	3	1	8.05E-05	0.000591265142601	0.179448970779285	0.155095756934183	0.982677390187027	GO:1990267	response to transition metal nanoparticle	biological_process
GO:0044661	4	1	0.00016045626583	0.001072434832189	0.357657016535177	0.304305308146686	0.976903186916036	GO:0044661	{'id': 'http://purl.obolibrary.org/obo/', 'class': 'NA', 'description': 'NA'}
GO:0008390	4	1	0.00016045626583	0.001072434832189	0.357657016535177	0.304305308146686	0.976903186916036	GO:0008390	testosterone 16-alpha-hydroxylase activity	molecular_function
GO:0045835	4	1	0.00016045626583	0.001072434832189	0.357657016535177	0.304305308146686	0.976903186916036	GO:0045835	negative regulation of meiotic nuclear division	biological_process
GO:0042302	4	1	0.00016045626583	0.001072434832189	0.357657016535177	0.304305308146686	0.976903186916036	GO:0042302	structural constituent of cuticle	molecular_function
GO:0009183	4	1	0.00016045626583	0.001072434832189	0.357657016535177	0.304305308146686	0.976903186916036	GO:0009183	purine deoxyribonucleoside diphosphate biosynthetic process	biological_process
GO:0033076	4	1	0.00016045626583	0.001072434832189	0.357657016535177	0.304305308146686	0.976903186916036	GO:0033076	isoquinoline alkaloid metabolic process	biological_process
GO:0042427	4	1	0.00016045626583	0.001072434832189	0.357657016535177	0.304305308146686	0.976903186916036	GO:0042427	serotonin biosynthetic process	biological_process
GO:1901162	4	1	0.00016045626583	0.001072434832189	0.357657016535177	0.304305308146686	0.976903186916036	GO:1901162	primary amino compound biosynthetic process	biological_process
GO:0007428	4	1	0.00016045626583	0.001072434832189	0.357657016535177	0.304305308146686	0.976903186916036	GO:0007428	primary branching, open tracheal system	biological_process
GO:0038033	4	1	0.00016045626583	0.001072434832189	0.357657016535177	0.304305308146686	0.976903186916036	GO:0038033	positive regulation of endothelial cell chemotaxis by VEGF-activated vascular endothelial growth factor receptor signaling pathway	biological_process
GO:0009822	4	1	0.00016045626583	0.001072434832189	0.357657016535177	0.304305308146686	0.976903186916036	GO:0009822	alkaloid catabolic process	biological_process
GO:0035357	4	1	0.00016045626583	0.001072434832189	0.357657016535177	0.304305308146686	0.976903186916036	GO:0035357	peroxisome proliferator activated receptor signaling pathway	biological_process
GO:0009153	5	1	0.000266502860024	0.001638716896534	0.59403487499372	0.497694091095008	0.971128983645045	GO:0009153	purine deoxyribonucleotide biosynthetic process	biological_process
GO:0005602	5	1	0.000266502860024	0.001638716896534	0.59403487499372	0.497694091095008	0.971128983645045	GO:0005602	complement component C1 complex	cellular_component
GO:1901098	5	1	0.000266502860024	0.001638716896534	0.59403487499372	0.497694091095008	0.971128983645045	GO:1901098	positive regulation of autophagosome maturation	biological_process
GO:0098792	5	1	0.000266502860024	0.001638716896534	0.59403487499372	0.497694091095008	0.971128983645045	GO:0098792	xenophagy	biological_process
GO:0044004	5	1	0.000266502860024	0.001638716896534	0.59403487499372	0.497694091095008	0.971128983645045	GO:0044004	{'id': 'http://purl.obolibrary.org/obo/', 'class': 'NA', 'description': 'NA'}
GO:0051801	5	1	0.000266502860024	0.001638716896534	0.59403487499372	0.497694091095008	0.971128983645045	GO:0051801	cytolysis in other organism involved in symbiotic interaction	biological_process
GO:0042435	5	1	0.000266502860024	0.001638716896534	0.59403487499372	0.497694091095008	0.971128983645045	GO:0042435	indole-containing compound biosynthetic process	biological_process
GO:0043385	5	1	0.000266502860024	0.001638716896534	0.59403487499372	0.497694091095008	0.971128983645045	GO:0043385	mycotoxin metabolic process	biological_process
GO:0051177	6	1	0.000398373303746	0.002309425472169	0.887974094049071	0.735197932062612	0.965354780374054	GO:0051177	meiotic sister chromatid cohesion	biological_process
GO:0071466	6	1	0.000398373303746	0.002309425472169	0.887974094049071	0.735197932062612	0.965354780374054	GO:0071466	cellular response to xenobiotic stimulus	biological_process
GO:0002679	6	1	0.000398373303746	0.002309425472169	0.887974094049071	0.735197932062612	0.965354780374054	GO:0002679	respiratory burst involved in defense response	biological_process
GO:0051447	6	1	0.000398373303746	0.002309425472169	0.887974094049071	0.735197932062612	0.965354780374054	GO:0051447	negative regulation of meiotic cell cycle	biological_process
GO:0004118	6	1	0.000398373303746	0.002309425472169	0.887974094049071	0.735197932062612	0.965354780374054	GO:0004118	cGMP-stimulated cyclic-nucleotide phosphodiesterase activity	molecular_function
GO:0061837	6	1	0.000398373303746	0.002309425472169	0.887974094049071	0.735197932062612	0.965354780374054	GO:0061837	neuropeptide processing	biological_process
GO:0009189	7	1	0.000555796762859	0.003081768617944	1	1	0.959580577103063	GO:0009189	deoxyribonucleoside diphosphate biosynthetic process	biological_process
GO:0016098	7	1	0.000555796762859	0.003081768617944	1	1	0.959580577103063	GO:0016098	monoterpenoid metabolic process	biological_process
GO:0000235	7	1	0.000555796762859	0.003081768617944	1	1	0.959580577103063	GO:0000235	astral microtubule	cellular_component
GO:0016998	7	1	0.000555796762859	0.003081768617944	1	1	0.959580577103063	GO:0016998	cell wall macromolecule catabolic process	biological_process
GO:0001580	7	1	0.000555796762859	0.003081768617944	1	1	0.959580577103063	GO:0001580	detection of chemical stimulus involved in sensory perception of bitter taste	biological_process
GO:1902626	7	1	0.000555796762859	0.003081768617944	1	1	0.959580577103063	GO:1902626	assembly of large subunit precursor of preribosome	biological_process
GO:0046069	7	1	0.000555796762859	0.003081768617944	1	1	0.959580577103063	GO:0046069	cGMP catabolic process	biological_process
GO:1901096	8	1	0.000738504517042	0.003873238984674	1	1	0.953806373832072	GO:1901096	regulation of autophagosome maturation	biological_process
GO:0017172	8	1	0.000738504517042	0.003873238984674	1	1	0.953806373832072	GO:0017172	cysteine dioxygenase activity	molecular_function
GO:0016143	8	1	0.000738504517042	0.003873238984674	1	1	0.953806373832072	GO:0016143	S-glycoside metabolic process	biological_process
GO:0019757	8	1	0.000738504517042	0.003873238984674	1	1	0.953806373832072	GO:0019757	glycosinolate metabolic process	biological_process
GO:0019760	8	1	0.000738504517042	0.003873238984674	1	1	0.953806373832072	GO:0019760	glucosinolate metabolic process	biological_process
GO:0106016	8	1	0.000738504517042	0.003873238984674	1	1	0.953806373832072	GO:0106016	positive regulation of inflammatory response to wounding	biological_process
GO:0099641	8	1	0.000738504517042	0.003873238984674	1	1	0.953806373832072	GO:0099641	anterograde axonal protein transport	biological_process
GO:0002282	8	1	0.000738504517042	0.003873238984674	1	1	0.953806373832072	GO:0002282	microglial cell activation involved in immune response	biological_process
GO:1905383	8	1	0.000738504517042	0.003873238984674	1	1	0.953806373832072	GO:1905383	protein localization to presynapse	biological_process
GO:1905673	8	1	0.000738504517042	0.003873238984674	1	1	0.953806373832072	GO:1905673	positive regulation of lysosome organization	biological_process
GO:0030248	8	1	0.000738504517042	0.003873238984674	1	1	0.953806373832072	GO:0030248	cellulose binding	molecular_function
GO:0009699	8	1	0.000738504517042	0.003873238984674	1	1	0.953806373832072	GO:0009699	phenylpropanoid biosynthetic process	biological_process
GO:0006198	8	1	0.000738504517042	0.003873238984674	1	1	0.953806373832072	GO:0006198	cAMP catabolic process	biological_process
GO:0034374	9	1	0.000946229943126	0.004681790329032	1	1	0.948032170561081	GO:0034374	low-density lipoprotein particle remodeling	biological_process
GO:0033215	9	1	0.000946229943126	0.004681790329032	1	1	0.948032170561081	GO:0033215	reductive iron assimilation	biological_process
GO:0051883	9	1	0.000946229943126	0.004681790329032	1	1	0.948032170561081	GO:0051883	killing of cells in other organism involved in symbiotic interaction	biological_process
GO:0048067	9	1	0.000946229943126	0.004681790329032	1	1	0.948032170561081	GO:0048067	cuticle pigmentation	biological_process
GO:0043012	9	1	0.000946229943126	0.004681790329032	1	1	0.948032170561081	GO:0043012	regulation of fusion of sperm to egg plasma membrane	biological_process
GO:0005315	9	1	0.000946229943126	0.004681790329032	1	1	0.948032170561081	GO:0005315	inorganic phosphate transmembrane transporter activity	molecular_function
GO:0038089	9	1	0.000946229943126	0.004681790329032	1	1	0.948032170561081	GO:0038089	positive regulation of cell migration by vascular endothelial growth factor signaling pathway	biological_process
GO:0033313	9	1	0.000946229943126	0.004681790329032	1	1	0.948032170561081	GO:0033313	meiotic cell cycle checkpoint signaling	biological_process
GO:0008810	10	1	0.001178708500931	0.005485054798698	1	1	0.94225796729009	GO:0008810	cellulase activity	molecular_function
GO:0099086	10	1	0.001178708500931	0.005485054798698	1	1	0.94225796729009	GO:0099086	synaptonemal structure	cellular_component
GO:0098883	10	1	0.001178708500931	0.005485054798698	1	1	0.94225796729009	GO:0098883	synapse pruning	biological_process
GO:0000795	10	1	0.001178708500931	0.005485054798698	1	1	0.94225796729009	GO:0000795	synaptonemal complex	cellular_component
GO:0016941	10	1	0.001178708500931	0.005485054798698	1	1	0.94225796729009	GO:0016941	natriuretic peptide receptor activity	molecular_function
GO:0038084	10	1	0.001178708500931	0.005485054798698	1	1	0.94225796729009	GO:0038084	vascular endothelial growth factor signaling pathway	biological_process
GO:0070894	10	1	0.001178708500931	0.005485054798698	1	1	0.94225796729009	GO:0070894	regulation of transposon integration	biological_process
GO:0061629	10	1	0.001178708500931	0.005485054798698	1	1	0.94225796729009	GO:0061629	RNA polymerase II-specific DNA-binding transcription factor binding	molecular_function
GO:0036402	10	1	0.001178708500931	0.005485054798698	1	1	0.94225796729009	GO:0036402	proteasome-activating activity	molecular_function
GO:0008746	10	1	0.001178708500931	0.005485054798698	1	1	0.94225796729009	GO:0008746	NAD(P)+ transhydrogenase activity	molecular_function
GO:0016652	10	1	0.001178708500931	0.005485054798698	1	1	0.94225796729009	GO:0016652	oxidoreductase activity, acting on NAD(P)H, NAD(P) as acceptor	molecular_function
GO:0045730	10	1	0.001178708500931	0.005485054798698	1	1	0.94225796729009	GO:0045730	respiratory burst	biological_process
GO:0060266	10	1	0.001178708500931	0.005485054798698	1	1	0.94225796729009	GO:0060266	negative regulation of respiratory burst involved in inflammatory response	biological_process
GO:0051818	11	1	0.001435677738834	0.006381108035615	1	1	0.936483764019099	GO:0051818	disruption of cells of other organism involved in symbiotic interaction	biological_process
GO:0030245	11	1	0.001435677738834	0.006381108035615	1	1	0.936483764019099	GO:0030245	cellulose catabolic process	biological_process
GO:0042582	11	1	0.001435677738834	0.006381108035615	1	1	0.936483764019099	GO:0042582	azurophil granule	cellular_component
GO:0005766	11	1	0.001435677738834	0.006381108035615	1	1	0.936483764019099	GO:0005766	primary lysosome	cellular_component
GO:0051275	11	1	0.001435677738834	0.006381108035615	1	1	0.936483764019099	GO:0051275	beta-glucan catabolic process	biological_process
GO:0046056	11	1	0.001435677738834	0.006381108035615	1	1	0.936483764019099	GO:0046056	dADP metabolic process	biological_process
GO:0001878	11	1	0.001435677738834	0.006381108035615	1	1	0.936483764019099	GO:0001878	response to yeast	biological_process
GO:0032474	11	1	0.001435677738834	0.006381108035615	1	1	0.936483764019099	GO:0032474	otolith morphogenesis	biological_process
GO:0050649	12	1	0.001716877236084	0.007366543521138	1	1	0.930709560748108	GO:0050649	testosterone 6-beta-hydroxylase activity	molecular_function
GO:0030243	12	1	0.001716877236084	0.007366543521138	1	1	0.930709560748108	GO:0030243	cellulose metabolic process	biological_process
GO:0004450	12	1	0.001716877236084	0.007366543521138	1	1	0.930709560748108	GO:0004450	isocitrate dehydrogenase (NADP+) activity	molecular_function
GO:0018992	12	1	0.001716877236084	0.007366543521138	1	1	0.930709560748108	GO:0018992	germ-line sex determination	biological_process
GO:1905247	12	1	0.001716877236084	0.007366543521138	1	1	0.930709560748108	GO:1905247	positive regulation of aspartic-type peptidase activity	biological_process
GO:0051273	12	1	0.001716877236084	0.007366543521138	1	1	0.930709560748108	GO:0051273	beta-glucan metabolic process	biological_process
GO:0042416	12	1	0.001716877236084	0.007366543521138	1	1	0.930709560748108	GO:0042416	dopamine biosynthetic process	biological_process
GO:0051715	12	1	0.001716877236084	0.007366543521138	1	1	0.930709560748108	GO:0051715	cytolysis in other organism	biological_process
GO:1902564	12	1	0.001716877236084	0.007366543521138	1	1	0.930709560748108	GO:1902564	negative regulation of neutrophil activation	biological_process
GO:0009182	12	1	0.001716877236084	0.007366543521138	1	1	0.930709560748108	GO:0009182	purine deoxyribonucleoside diphosphate metabolic process	biological_process
GO:0006116	12	1	0.001716877236084	0.007366543521138	1	1	0.930709560748108	GO:0006116	NADH oxidation	biological_process
GO:0060059	12	1	0.001716877236084	0.007366543521138	1	1	0.930709560748108	GO:0060059	embryonic retina morphogenesis in camera-type eye	biological_process
GO:1903979	12	1	0.001716877236084	0.007366543521138	1	1	0.930709560748108	GO:1903979	negative regulation of microglial cell activation	biological_process
GO:0072378	12	1	0.001716877236084	0.007366543521138	1	1	0.930709560748108	GO:0072378	blood coagulation, fibrin clot formation	biological_process
GO:0097433	13	1	0.002022048646698	0.008346567469426	1	1	0.924935357477117	GO:0097433	dense body	cellular_component
GO:0006740	13	1	0.002022048646698	0.008346567469426	1	1	0.924935357477117	GO:0006740	NADPH regeneration	biological_process
GO:0006097	13	1	0.002022048646698	0.008346567469426	1	1	0.924935357477117	GO:0006097	glyoxylate cycle	biological_process
GO:0009804	13	1	0.002022048646698	0.008346567469426	1	1	0.924935357477117	GO:0009804	coumarin metabolic process	biological_process
GO:0016716	13	1	0.002022048646698	0.008346567469426	1	1	0.924935357477117	GO:0016716	oxidoreductase activity, acting on paired donors, with incorporation or reduction of molecular oxygen, another compound as one donor, and incorporation of one atom of oxygen	molecular_function
GO:0009214	13	1	0.002022048646698	0.008346567469426	1	1	0.924935357477117	GO:0009214	cyclic nucleotide catabolic process	biological_process
GO:0004666	13	1	0.002022048646698	0.008346567469426	1	1	0.924935357477117	GO:0004666	prostaglandin-endoperoxide synthase activity	molecular_function
GO:0019430	13	1	0.002022048646698	0.008346567469426	1	1	0.924935357477117	GO:0019430	removal of superoxide radicals	biological_process
GO:1903241	13	1	0.002022048646698	0.008346567469426	1	1	0.924935357477117	GO:1903241	U2-type prespliceosome assembly	biological_process
GO:0007130	13	1	0.002022048646698	0.008346567469426	1	1	0.924935357477117	GO:0007130	synaptonemal complex assembly	biological_process
GO:0050912	13	1	0.002022048646698	0.008346567469426	1	1	0.924935357477117	GO:0050912	detection of chemical stimulus involved in sensory perception of taste	biological_process
GO:0000389	14	1	0.002350935615242	0.009441865741216	1	1	0.919161154206126	GO:0000389	mRNA 3'-splice site recognition	biological_process
GO:1905671	14	1	0.002350935615242	0.009441865741216	1	1	0.919161154206126	GO:1905671	regulation of lysosome organization	biological_process
GO:0034199	14	1	0.002350935615242	0.009441865741216	1	1	0.919161154206126	GO:0034199	activation of protein kinase A activity	biological_process
GO:0060264	14	1	0.002350935615242	0.009441865741216	1	1	0.919161154206126	GO:0060264	regulation of respiratory burst involved in inflammatory response	biological_process
GO:0006172	14	1	0.002350935615242	0.009441865741216	1	1	0.919161154206126	GO:0006172	ADP biosynthetic process	biological_process
GO:0031639	14	1	0.002350935615242	0.009441865741216	1	1	0.919161154206126	GO:0031639	plasminogen activation	biological_process
GO:0007168	14	1	0.002350935615242	0.009441865741216	1	1	0.919161154206126	GO:0007168	receptor guanylyl cyclase signaling pathway	biological_process
GO:0019448	15	1	0.00270328382565	0.010534300082823	1	1	0.913386950935135	GO:0019448	L-cysteine catabolic process	biological_process
GO:0005577	15	1	0.00270328382565	0.010534300082823	1	1	0.913386950935135	GO:0005577	fibrinogen complex	cellular_component
GO:0042412	15	1	0.00270328382565	0.010534300082823	1	1	0.913386950935135	GO:0042412	taurine biosynthetic process	biological_process
GO:0009186	15	1	0.00270328382565	0.010534300082823	1	1	0.913386950935135	GO:0009186	deoxyribonucleoside diphosphate metabolic process	biological_process
GO:0046305	15	1	0.00270328382565	0.010534300082823	1	1	0.913386950935135	GO:0046305	alkanesulfonate biosynthetic process	biological_process
GO:0047555	15	1	0.00270328382565	0.010534300082823	1	1	0.913386950935135	GO:0047555	3',5'-cyclic-GMP phosphodiesterase activity	molecular_function
GO:0060631	15	1	0.00270328382565	0.010534300082823	1	1	0.913386950935135	GO:0060631	regulation of meiosis I	biological_process
GO:0070193	15	1	0.00270328382565	0.010534300082823	1	1	0.913386950935135	GO:0070193	synaptonemal complex organization	biological_process
GO:0009136	15	1	0.00270328382565	0.010534300082823	1	1	0.913386950935135	GO:0009136	purine nucleoside diphosphate biosynthetic process	biological_process
GO:0009180	15	1	0.00270328382565	0.010534300082823	1	1	0.913386950935135	GO:0009180	purine ribonucleoside diphosphate biosynthetic process	biological_process
GO:0016841	15	1	0.00270328382565	0.010534300082823	1	1	0.913386950935135	GO:0016841	ammonia-lyase activity	molecular_function
GO:0002265	16	1	0.003078840979128	0.011751261202872	1	1	0.907612747664144	GO:0002265	astrocyte activation involved in immune response	biological_process
GO:0099640	16	1	0.003078840979128	0.011751261202872	1	1	0.907612747664144	GO:0099640	axo-dendritic protein transport	biological_process
GO:0046058	16	1	0.003078840979128	0.011751261202872	1	1	0.907612747664144	GO:0046058	cAMP metabolic process	biological_process
GO:0042438	17	1	0.003477356710516	0.012843459996254	1	1	0.901838544393153	GO:0042438	melanin biosynthetic process	biological_process
GO:0043951	17	1	0.003477356710516	0.012843459996254	1	1	0.901838544393153	GO:0043951	negative regulation of cAMP-mediated signaling	biological_process
GO:0004448	17	1	0.003477356710516	0.012843459996254	1	1	0.901838544393153	GO:0004448	isocitrate dehydrogenase activity	molecular_function
GO:1905245	17	1	0.003477356710516	0.012843459996254	1	1	0.901838544393153	GO:1905245	regulation of aspartic-type peptidase activity	biological_process
GO:1903334	17	1	0.003477356710516	0.012843459996254	1	1	0.901838544393153	GO:1903334	positive regulation of protein folding	biological_process
GO:0047442	17	1	0.003477356710516	0.012843459996254	1	1	0.901838544393153	GO:0047442	17-alpha-hydroxyprogesterone aldolase activity	molecular_function
GO:0006182	17	1	0.003477356710516	0.012843459996254	1	1	0.901838544393153	GO:0006182	cGMP biosynthetic process	biological_process
GO:0004508	17	1	0.003477356710516	0.012843459996254	1	1	0.901838544393153	GO:0004508	steroid 17-alpha-monooxygenase activity	molecular_function
GO:0034368	17	1	0.003477356710516	0.012843459996254	1	1	0.901838544393153	GO:0034368	protein-lipid complex remodeling	biological_process
GO:0006559	17	1	0.003477356710516	0.012843459996254	1	1	0.901838544393153	GO:0006559	L-phenylalanine catabolic process	biological_process
GO:0010754	17	1	0.003477356710516	0.012843459996254	1	1	0.901838544393153	GO:0010754	negative regulation of cGMP-mediated signaling	biological_process
GO:0003796	17	1	0.003477356710516	0.012843459996254	1	1	0.901838544393153	GO:0003796	lysozyme activity	molecular_function
GO:1902222	17	1	0.003477356710516	0.012843459996254	1	1	0.901838544393153	GO:1902222	erythrose 4-phosphate/phosphoenolpyruvate family amino acid catabolic process	biological_process
GO:0052869	17	1	0.003477356710516	0.012843459996254	1	1	0.901838544393153	GO:0052869	arachidonic acid omega-hydroxylase activity	molecular_function
GO:0004383	17	1	0.003477356710516	0.012843459996254	1	1	0.901838544393153	GO:0004383	guanylate cyclase activity	molecular_function
GO:0034369	17	1	0.003477356710516	0.012843459996254	1	1	0.901838544393153	GO:0034369	plasma lipoprotein particle remodeling	biological_process
GO:1902563	17	1	0.003477356710516	0.012843459996254	1	1	0.901838544393153	GO:1902563	regulation of neutrophil activation	biological_process
GO:0060268	17	1	0.003477356710516	0.012843459996254	1	1	0.901838544393153	GO:0060268	negative regulation of respiratory burst	biological_process
GO:0090660	17	1	0.003477356710516	0.012843459996254	1	1	0.901838544393153	GO:0090660	cerebrospinal fluid circulation	biological_process
GO:0034116	17	1	0.003477356710516	0.012843459996254	1	1	0.901838544393153	GO:0034116	positive regulation of heterotypic cell-cell adhesion	biological_process
GO:0006102	18	1	0.003898582695822	0.013948540656479	1	1	0.896064341122163	GO:0006102	isocitrate metabolic process	biological_process
GO:0035017	18	1	0.003898582695822	0.013948540656479	1	1	0.896064341122163	GO:0035017	cuticle pattern formation	biological_process
GO:0006558	18	1	0.003898582695822	0.013948540656479	1	1	0.896064341122163	GO:0006558	L-phenylalanine metabolic process	biological_process
GO:0009410	18	1	0.003898582695822	0.013948540656479	1	1	0.896064341122163	GO:0009410	response to xenobiotic stimulus	biological_process
GO:0043031	18	1	0.003898582695822	0.013948540656479	1	1	0.896064341122163	GO:0043031	negative regulation of macrophage activation	biological_process
GO:0009093	18	1	0.003898582695822	0.013948540656479	1	1	0.896064341122163	GO:0009093	cysteine catabolic process	biological_process
GO:0007304	18	1	0.003898582695822	0.013948540656479	1	1	0.896064341122163	GO:0007304	chorion-containing eggshell formation	biological_process
GO:1902221	18	1	0.003898582695822	0.013948540656479	1	1	0.896064341122163	GO:1902221	erythrose 4-phosphate/phosphoenolpyruvate family amino acid metabolic process	biological_process
GO:1903978	18	1	0.003898582695822	0.013948540656479	1	1	0.896064341122163	GO:1903978	regulation of microglial cell activation	biological_process
GO:0007129	19	1	0.004342272509117	0.015242402240664	1	1	0.890290137851171	GO:0007129	homologous chromosome pairing at meiosis	biological_process
GO:0046385	19	1	0.004342272509117	0.015242402240664	1	1	0.890290137851171	GO:0046385	deoxyribose phosphate biosynthetic process	biological_process
GO:0009265	19	1	0.004342272509117	0.015242402240664	1	1	0.890290137851171	GO:0009265	2'-deoxyribonucleotide biosynthetic process	biological_process
GO:0009188	19	1	0.004342272509117	0.015242402240664	1	1	0.890290137851171	GO:0009188	ribonucleoside diphosphate biosynthetic process	biological_process
GO:0001774	19	1	0.004342272509117	0.015242402240664	1	1	0.890290137851171	GO:0001774	microglial cell activation	biological_process
GO:0035316	19	1	0.004342272509117	0.015242402240664	1	1	0.890290137851171	GO:0035316	non-sensory hair organization	biological_process
GO:0035435	19	1	0.004342272509117	0.015242402240664	1	1	0.890290137851171	GO:0035435	phosphate ion transmembrane transport	biological_process
GO:0048143	19	1	0.004342272509117	0.015242402240664	1	1	0.890290137851171	GO:0048143	astrocyte activation	biological_process
GO:0030215	19	1	0.004342272509117	0.015242402240664	1	1	0.890290137851171	GO:0030215	semaphorin receptor binding	molecular_function
GO:0031091	20	1	0.00480818171083	0.01655202630647	1	1	0.88451593458018	GO:0031091	platelet alpha granule	cellular_component
GO:0006000	20	1	0.00480818171083	0.01655202630647	1	1	0.88451593458018	GO:0006000	fructose metabolic process	biological_process
GO:0034367	20	1	0.00480818171083	0.01655202630647	1	1	0.88451593458018	GO:0034367	protein-containing complex remodeling	biological_process
GO:0004114	20	1	0.00480818171083	0.01655202630647	1	1	0.88451593458018	GO:0004114	3',5'-cyclic-nucleotide phosphodiesterase activity	molecular_function
GO:0010753	21	1	0.005296067740304	0.017927008341895	1	1	0.87874173130919	GO:0010753	positive regulation of cGMP-mediated signaling	biological_process
GO:0034114	21	1	0.005296067740304	0.017927008341895	1	1	0.87874173130919	GO:0034114	regulation of heterotypic cell-cell adhesion	biological_process
GO:0009133	22	1	0.005805690004751	0.019387090667549	1	1	0.872967528038198	GO:0009133	nucleoside diphosphate biosynthetic process	biological_process
GO:0002292	22	1	0.005805690004751	0.019387090667549	1	1	0.872967528038198	GO:0002292	T cell differentiation involved in immune response	biological_process
GO:0016102	22	1	0.005805690004751	0.019387090667549	1	1	0.872967528038198	GO:0016102	diterpenoid biosynthetic process	biological_process
GO:0090331	22	1	0.005805690004751	0.019387090667549	1	1	0.872967528038198	GO:0090331	negative regulation of platelet aggregation	biological_process
GO:2001028	22	1	0.005805690004751	0.019387090667549	1	1	0.872967528038198	GO:2001028	positive regulation of endothelial cell chemotaxis	biological_process
GO:0033162	22	1	0.005805690004751	0.019387090667549	1	1	0.872967528038198	GO:0033162	melanosome membrane	cellular_component
GO:0016713	22	1	0.005805690004751	0.019387090667549	1	1	0.872967528038198	GO:0016713	oxidoreductase activity, acting on paired donors, with incorporation or reduction of molecular oxygen, reduced iron-sulfur protein as one donor, and incorporation of one atom of oxygen	molecular_function
GO:0016348	22	1	0.005805690004751	0.019387090667549	1	1	0.872967528038198	GO:0016348	imaginal disc-derived leg joint morphogenesis	biological_process
GO:0009253	22	1	0.005805690004751	0.019387090667549	1	1	0.872967528038198	GO:0009253	peptidoglycan catabolic process	biological_process
GO:0001895	22	1	0.005805690004751	0.019387090667549	1	1	0.872967528038198	GO:0001895	retina homeostasis	biological_process
GO:0042428	23	1	0.00633680984864	0.020756427851019	1	1	0.867193324767208	GO:0042428	serotonin metabolic process	biological_process
GO:0000293	23	1	0.00633680984864	0.020756427851019	1	1	0.867193324767208	GO:0000293	ferric-chelate reductase activity	molecular_function
GO:0004112	23	1	0.00633680984864	0.020756427851019	1	1	0.867193324767208	GO:0004112	cyclic-nucleotide phosphodiesterase activity	molecular_function
GO:0007526	23	1	0.00633680984864	0.020756427851019	1	1	0.867193324767208	GO:0007526	larval somatic muscle development	biological_process
GO:1901160	23	1	0.00633680984864	0.020756427851019	1	1	0.867193324767208	GO:1901160	primary amino compound metabolic process	biological_process
GO:0030553	23	1	0.00633680984864	0.020756427851019	1	1	0.867193324767208	GO:0030553	cGMP binding	molecular_function
GO:0010738	23	1	0.00633680984864	0.020756427851019	1	1	0.867193324767208	GO:0010738	regulation of protein kinase A signaling	biological_process
GO:1902176	23	1	0.00633680984864	0.020756427851019	1	1	0.867193324767208	GO:1902176	negative regulation of oxidative stress-induced intrinsic apoptotic signaling pathway	biological_process
GO:0050907	23	1	0.00633680984864	0.020756427851019	1	1	0.867193324767208	GO:0050907	detection of chemical stimulus involved in sensory perception	biological_process
GO:0035988	23	1	0.00633680984864	0.020756427851019	1	1	0.867193324767208	GO:0035988	chondrocyte proliferation	biological_process
GO:0010544	24	1	0.006889190396697	0.022126808925416	1	1	0.861419121496217	GO:0010544	negative regulation of platelet activation	biological_process
GO:0046439	24	1	0.006889190396697	0.022126808925416	1	1	0.861419121496217	GO:0046439	L-cysteine metabolic process	biological_process
GO:0042025	24	1	0.006889190396697	0.022126808925416	1	1	0.861419121496217	GO:0042025	host cell nucleus	cellular_component
GO:0052652	24	1	0.006889190396697	0.022126808925416	1	1	0.861419121496217	GO:0052652	cyclic purine nucleotide metabolic process	biological_process
GO:0009404	24	1	0.006889190396697	0.022126808925416	1	1	0.861419121496217	GO:0009404	toxin metabolic process	biological_process
GO:0007530	24	1	0.006889190396697	0.022126808925416	1	1	0.861419121496217	GO:0007530	sex determination	biological_process
GO:0001223	24	1	0.006889190396697	0.022126808925416	1	1	0.861419121496217	GO:0001223	transcription coactivator binding	molecular_function
GO:0097267	25	1	0.007462596791119	0.023661633353348	1	1	0.855644918225226	GO:0097267	omega-hydroxylase P450 pathway	biological_process
GO:0007042	25	1	0.007462596791119	0.023661633353348	1	1	0.855644918225226	GO:0007042	lysosomal lumen acidification	biological_process
GO:0015252	25	1	0.007462596791119	0.023661633353348	1	1	0.855644918225226	GO:0015252	proton channel activity	molecular_function
GO:0030158	25	1	0.007462596791119	0.023661633353348	1	1	0.855644918225226	GO:0030158	protein xylosyltransferase activity	molecular_function
GO:0016840	25	1	0.007462596791119	0.023661633353348	1	1	0.855644918225226	GO:0016840	carbon-nitrogen lyase activity	molecular_function
GO:0001824	26	1	0.008056795828951	0.025081840646273	1	1	0.849870714954235	GO:0001824	blastocyst development	biological_process
GO:1903332	26	1	0.008056795828951	0.025081840646273	1	1	0.849870714954235	GO:1903332	regulation of protein folding	biological_process
GO:0061783	26	1	0.008056795828951	0.025081840646273	1	1	0.849870714954235	GO:0061783	peptidoglycan muralytic activity	molecular_function
GO:0048703	26	1	0.008056795828951	0.025081840646273	1	1	0.849870714954235	GO:0048703	embryonic viscerocranium morphogenesis	biological_process
GO:0010528	26	1	0.008056795828951	0.025081840646273	1	1	0.849870714954235	GO:0010528	regulation of transposition	biological_process
GO:0048384	26	1	0.008056795828951	0.025081840646273	1	1	0.849870714954235	GO:0048384	retinoic acid receptor signaling pathway	biological_process
GO:0040020	26	1	0.008056795828951	0.025081840646273	1	1	0.849870714954235	GO:0040020	regulation of meiotic nuclear division	biological_process
GO:0034111	26	1	0.008056795828951	0.025081840646273	1	1	0.849870714954235	GO:0034111	negative regulation of homotypic cell-cell adhesion	biological_process
GO:0090330	26	1	0.008056795828951	0.025081840646273	1	1	0.849870714954235	GO:0090330	regulation of platelet aggregation	biological_process
GO:0033648	27	1	0.008671556529544	0.02633365055089	1	1	0.844096511683244	GO:0033648	host intracellular membrane-bounded organelle	cellular_component
GO:0009975	27	1	0.008671556529544	0.02633365055089	1	1	0.844096511683244	GO:0009975	cyclase activity	molecular_function
GO:1902042	27	1	0.008671556529544	0.02633365055089	1	1	0.844096511683244	GO:1902042	negative regulation of extrinsic apoptotic signaling pathway via death domain receptors	biological_process
GO:0033647	27	1	0.008671556529544	0.02633365055089	1	1	0.844096511683244	GO:0033647	host intracellular organelle	cellular_component
GO:0019694	27	1	0.008671556529544	0.02633365055089	1	1	0.844096511683244	GO:0019694	alkanesulfonate metabolic process	biological_process
GO:0072307	27	1	0.008671556529544	0.02633365055089	1	1	0.844096511683244	GO:0072307	regulation of metanephric nephron tubule epithelial cell differentiation	biological_process
GO:0034285	27	1	0.008671556529544	0.02633365055089	1	1	0.844096511683244	GO:0034285	response to disaccharide	biological_process
GO:0019682	27	1	0.008671556529544	0.02633365055089	1	1	0.844096511683244	GO:0019682	glyceraldehyde-3-phosphate metabolic process	biological_process
GO:0019530	27	1	0.008671556529544	0.02633365055089	1	1	0.844096511683244	GO:0019530	taurine metabolic process	biological_process
GO:0000270	27	1	0.008671556529544	0.02633365055089	1	1	0.844096511683244	GO:0000270	peptidoglycan metabolic process	biological_process
GO:0009744	27	1	0.008671556529544	0.02633365055089	1	1	0.844096511683244	GO:0009744	response to sucrose	biological_process
GO:0016849	28	1	0.009306649245952	0.027863695324683	1	1	0.838322308412253	GO:0016849	phosphorus-oxygen lyase activity	molecular_function
GO:0002281	28	1	0.009306649245952	0.027863695324683	1	1	0.838322308412253	GO:0002281	macrophage activation involved in immune response	biological_process
GO:0072137	28	1	0.009306649245952	0.027863695324683	1	1	0.838322308412253	GO:0072137	condensed mesenchymal cell proliferation	biological_process
GO:0070873	28	1	0.009306649245952	0.027863695324683	1	1	0.838322308412253	GO:0070873	regulation of glycogen metabolic process	biological_process
GO:0060446	29	1	0.009961846690113	0.029352222435243	1	1	0.832548105141262	GO:0060446	branching involved in open tracheal system development	biological_process
GO:0033165	29	1	0.009961846690113	0.029352222435243	1	1	0.832548105141262	GO:0033165	interphotoreceptor matrix	cellular_component
GO:0019200	29	1	0.009961846690113	0.029352222435243	1	1	0.832548105141262	GO:0019200	carbohydrate kinase activity	molecular_function
GO:0050654	29	1	0.009961846690113	0.029352222435243	1	1	0.832548105141262	GO:0050654	chondroitin sulfate proteoglycan metabolic process	biological_process
GO:0001516	29	1	0.009961846690113	0.029352222435243	1	1	0.832548105141262	GO:0001516	prostaglandin biosynthetic process	biological_process
GO:2000352	29	1	0.009961846690113	0.029352222435243	1	1	0.832548105141262	GO:2000352	negative regulation of endothelial cell apoptotic process	biological_process
GO:0050650	29	1	0.009961846690113	0.029352222435243	1	1	0.832548105141262	GO:0050650	chondroitin sulfate proteoglycan biosynthetic process	biological_process
GO:0046457	29	1	0.009961846690113	0.029352222435243	1	1	0.832548105141262	GO:0046457	prostanoid biosynthetic process	biological_process
GO:0002286	30	1	0.01063692296187	0.030932421763874	1	1	0.826773901870271	GO:0002286	T cell activation involved in immune response	biological_process
GO:0032094	30	1	0.01063692296187	0.030932421763874	1	1	0.826773901870271	GO:0032094	response to food	biological_process
GO:0016723	30	1	0.01063692296187	0.030932421763874	1	1	0.826773901870271	GO:0016723	oxidoreductase activity, acting on metal ions, NAD or NADP as acceptor	molecular_function
GO:0009263	30	1	0.01063692296187	0.030932421763874	1	1	0.826773901870271	GO:0009263	deoxyribonucleotide biosynthetic process	biological_process
GO:0009405	31	1	0.011331654197705	0.032507409532411	1	1	0.82099969859928	GO:0009405	obsolete pathogenesis	biological_process
GO:0015949	31	1	0.011331654197705	0.032507409532411	1	1	0.82099969859928	GO:0015949	nucleobase-containing small molecule interconversion	biological_process
GO:0038094	31	1	0.011331654197705	0.032507409532411	1	1	0.82099969859928	GO:0038094	Fc-gamma receptor signaling pathway	biological_process
GO:0046487	31	1	0.011331654197705	0.032507409532411	1	1	0.82099969859928	GO:0046487	glyoxylate metabolic process	biological_process
GO:0010185	31	1	0.011331654197705	0.032507409532411	1	1	0.82099969859928	GO:0010185	regulation of cellular defense response	biological_process
GO:0016175	31	1	0.011331654197705	0.032507409532411	1	1	0.82099969859928	GO:0016175	superoxide-generating NAD(P)H oxidase activity	molecular_function
GO:0000098	31	1	0.011331654197705	0.032507409532411	1	1	0.82099969859928	GO:0000098	sulfur amino acid catabolic process	biological_process
GO:0071827	31	1	0.011331654197705	0.032507409532411	1	1	0.82099969859928	GO:0071827	plasma lipoprotein particle organization	biological_process
GO:0072182	31	1	0.011331654197705	0.032507409532411	1	1	0.82099969859928	GO:0072182	regulation of nephron tubule epithelial cell differentiation	biological_process
GO:0060287	32	1	0.012045818177042	0.034052160705931	1	1	0.815225495328289	GO:0060287	epithelial cilium movement involved in determination of left/right asymmetry	biological_process
GO:0072215	32	1	0.012045818177042	0.034052160705931	1	1	0.815225495328289	GO:0072215	regulation of metanephros development	biological_process
GO:0031640	32	1	0.012045818177042	0.034052160705931	1	1	0.815225495328289	GO:0031640	killing of cells of other organism	biological_process
GO:0035751	32	1	0.012045818177042	0.034052160705931	1	1	0.815225495328289	GO:0035751	regulation of lysosomal lumen pH	biological_process
GO:0035188	32	1	0.012045818177042	0.034052160705931	1	1	0.815225495328289	GO:0035188	hatching	biological_process
GO:0016866	32	1	0.012045818177042	0.034052160705931	1	1	0.815225495328289	GO:0016866	intramolecular transferase activity	molecular_function
GO:0001835	32	1	0.012045818177042	0.034052160705931	1	1	0.815225495328289	GO:0001835	blastocyst hatching	biological_process
GO:0009151	32	1	0.012045818177042	0.034052160705931	1	1	0.815225495328289	GO:0009151	purine deoxyribonucleotide metabolic process	biological_process
GO:0006568	32	1	0.012045818177042	0.034052160705931	1	1	0.815225495328289	GO:0006568	tryptophan metabolic process	biological_process
GO:0042730	32	1	0.012045818177042	0.034052160705931	1	1	0.815225495328289	GO:0042730	fibrinolysis	biological_process
GO:0009190	32	1	0.012045818177042	0.034052160705931	1	1	0.815225495328289	GO:0009190	cyclic nucleotide biosynthetic process	biological_process
GO:0009220	32	1	0.012045818177042	0.034052160705931	1	1	0.815225495328289	GO:0009220	pyrimidine ribonucleotide biosynthetic process	biological_process
GO:0006586	32	1	0.012045818177042	0.034052160705931	1	1	0.815225495328289	GO:0006586	indolalkylamine metabolic process	biological_process
GO:0071684	32	1	0.012045818177042	0.034052160705931	1	1	0.815225495328289	GO:0071684	organism emergence from protective structure	biological_process
GO:0098869	33	1	0.012779194517933	0.035384875255245	1	1	0.809451292057298	GO:0098869	cellular oxidant detoxification	biological_process
GO:0019934	33	1	0.012779194517933	0.035384875255245	1	1	0.809451292057298	GO:0019934	cGMP-mediated signaling	biological_process
GO:0044183	33	1	0.012779194517933	0.035384875255245	1	1	0.809451292057298	GO:0044183	protein folding chaperone	molecular_function
GO:0009074	33	1	0.012779194517933	0.035384875255245	1	1	0.809451292057298	GO:0009074	aromatic amino acid family catabolic process	biological_process
GO:0060263	33	1	0.012779194517933	0.035384875255245	1	1	0.809451292057298	GO:0060263	regulation of respiratory burst	biological_process
GO:0009154	33	1	0.012779194517933	0.035384875255245	1	1	0.809451292057298	GO:0009154	purine ribonucleotide catabolic process	biological_process
GO:0004017	33	1	0.012779194517933	0.035384875255245	1	1	0.809451292057298	GO:0004017	adenylate kinase activity	molecular_function
GO:0071825	33	1	0.012779194517933	0.035384875255245	1	1	0.809451292057298	GO:0071825	protein-lipid complex subunit organization	biological_process
GO:0045907	33	1	0.012779194517933	0.035384875255245	1	1	0.809451292057298	GO:0045907	positive regulation of vasoconstriction	biological_process
GO:0030291	34	1	0.013531564853567	0.036872687113203	1	1	0.803677088786307	GO:0030291	protein serine/threonine kinase inhibitor activity	molecular_function
GO:0005179	34	1	0.013531564853567	0.036872687113203	1	1	0.803677088786307	GO:0005179	hormone activity	molecular_function
GO:2000696	34	1	0.013531564853567	0.036872687113203	1	1	0.803677088786307	GO:2000696	regulation of epithelial cell differentiation involved in kidney development	biological_process
GO:0042423	34	1	0.013531564853567	0.036872687113203	1	1	0.803677088786307	GO:0042423	catecholamine biosynthetic process	biological_process
GO:0009713	34	1	0.013531564853567	0.036872687113203	1	1	0.803677088786307	GO:0009713	catechol-containing compound biosynthetic process	biological_process
GO:0044364	34	1	0.013531564853567	0.036872687113203	1	1	0.803677088786307	GO:0044364	disruption of cells of other organism	biological_process
GO:0070424	34	1	0.013531564853567	0.036872687113203	1	1	0.803677088786307	GO:0070424	regulation of nucleotide-binding oligomerization domain containing signaling pathway	biological_process
GO:0009261	34	1	0.013531564853567	0.036872687113203	1	1	0.803677088786307	GO:0009261	ribonucleotide catabolic process	biological_process
GO:0010463	34	1	0.013531564853567	0.036872687113203	1	1	0.803677088786307	GO:0010463	mesenchymal cell proliferation	biological_process
GO:0009251	35	1	0.014302712100652	0.038596543913261	1	1	0.797902885515316	GO:0009251	glucan catabolic process	biological_process
GO:1904036	35	1	0.014302712100652	0.038596543913261	1	1	0.797902885515316	GO:1904036	negative regulation of epithelial cell apoptotic process	biological_process
GO:0043878	35	1	0.014302712100652	0.038596543913261	1	1	0.797902885515316	GO:0043878	glyceraldehyde-3-phosphate dehydrogenase (NAD+) (non-phosphorylating) activity	molecular_function
GO:0001527	35	1	0.014302712100652	0.038596543913261	1	1	0.797902885515316	GO:0001527	microfibril	cellular_component
GO:0031305	35	1	0.014302712100652	0.038596543913261	1	1	0.797902885515316	GO:0031305	integral component of mitochondrial inner membrane	cellular_component
GO:0031304	36	1	0.015092421071802	0.040385362027667	1	1	0.792128682244325	GO:0031304	intrinsic component of mitochondrial inner membrane	cellular_component
GO:0016832	36	1	0.015092421071802	0.040385362027667	1	1	0.792128682244325	GO:0016832	aldehyde-lyase activity	molecular_function
GO:0032731	36	1	0.015092421071802	0.040385362027667	1	1	0.792128682244325	GO:0032731	positive regulation of interleukin-1 beta production	biological_process
GO:0009218	36	1	0.015092421071802	0.040385362027667	1	1	0.792128682244325	GO:0009218	pyrimidine ribonucleotide metabolic process	biological_process
GO:2000242	36	1	0.015092421071802	0.040385362027667	1	1	0.792128682244325	GO:2000242	negative regulation of reproductive process	biological_process
GO:1902175	37	1	0.015900478715246	0.042142885917103	1	1	0.786354478973334	GO:1902175	regulation of oxidative stress-induced intrinsic apoptotic signaling pathway	biological_process
GO:0044247	37	1	0.015900478715246	0.042142885917103	1	1	0.786354478973334	GO:0044247	cellular polysaccharide catabolic process	biological_process
GO:0035924	37	1	0.015900478715246	0.042142885917103	1	1	0.786354478973334	GO:0035924	cellular response to vascular endothelial growth factor stimulus	biological_process
GO:0042554	37	1	0.015900478715246	0.042142885917103	1	1	0.786354478973334	GO:0042554	superoxide anion generation	biological_process
GO:0048662	37	1	0.015900478715246	0.042142885917103	1	1	0.786354478973334	GO:0048662	negative regulation of smooth muscle cell proliferation	biological_process
GO:0080154	37	1	0.015900478715246	0.042142885917103	1	1	0.786354478973334	GO:0080154	regulation of fertilization	biological_process
GO:0007548	37	1	0.015900478715246	0.042142885917103	1	1	0.786354478973334	GO:0007548	sex differentiation	biological_process
GO:0019835	38	1	0.016726673142795	0.044018600277792	1	1	0.780580275702343	GO:0019835	cytolysis	biological_process
GO:0019320	39	1	0.01757079425776	0.045914771864651	1	1	0.774806072431352	GO:0019320	hexose catabolic process	biological_process
GO:0007035	39	1	0.01757079425776	0.045914771864651	1	1	0.774806072431352	GO:0007035	vacuolar acidification	biological_process
GO:0010543	39	1	0.01757079425776	0.045914771864651	1	1	0.774806072431352	GO:0010543	regulation of platelet activation	biological_process
GO:0043931	40	1	0.018432634017076	0.047691632297229	1	1	0.769031869160361	GO:0043931	ossification involved in bone maturation	biological_process
GO:0071004	40	1	0.018432634017076	0.047691632297229	1	1	0.769031869160361	GO:0071004	U2-type prespliceosome	cellular_component
GO:0071354	40	1	0.018432634017076	0.047691632297229	1	1	0.769031869160361	GO:0071354	cellular response to interleukin-6	biological_process
GO:0006958	40	1	0.018432634017076	0.047691632297229	1	1	0.769031869160361	GO:0006958	complement activation, classical pathway	biological_process
GO:0015012	40	1	0.018432634017076	0.047691632297229	1	1	0.769031869160361	GO:0015012	heparan sulfate proteoglycan biosynthetic process	biological_process
GO:0006817	40	1	0.018432634017076	0.047691632297229	1	1	0.769031869160361	GO:0006817	phosphate ion transport	biological_process
GO:0001868	40	1	0.018432634017076	0.047691632297229	1	1	0.769031869160361	GO:0001868	regulation of complement activation, lectin pathway	biological_process
GO:0071010	40	1	0.018432634017076	0.047691632297229	1	1	0.769031869160361	GO:0071010	prespliceosome	cellular_component
GO:0008207	41	1	0.019311985697604	0.049478639218343	1	1	0.76325766588937	GO:0008207	C21-steroid hormone metabolic process	biological_process
GO:0030707	42	1	0.020208644512478	0.051538980112486	1	1	0.757483462618379	GO:0030707	ovarian follicle cell development	biological_process
GO:0000421	42	1	0.020208644512478	0.051538980112486	1	1	0.757483462618379	GO:0000421	autophagosome membrane	cellular_component
GO:0072006	42	1	0.020208644512478	0.051538980112486	1	1	0.757483462618379	GO:0072006	nephron development	biological_process
GO:0071353	42	1	0.020208644512478	0.051538980112486	1	1	0.757483462618379	GO:0071353	cellular response to interleukin-4	biological_process
GO:0042537	42	1	0.020208644512478	0.051538980112486	1	1	0.757483462618379	GO:0042537	benzene-containing compound metabolic process	biological_process
GO:0035252	43	1	0.021122406810512	0.053380776395274	1	1	0.751709259347388	GO:0035252	UDP-xylosyltransferase activity	molecular_function
GO:1900426	43	1	0.021122406810512	0.053380776395274	1	1	0.751709259347388	GO:1900426	positive regulation of defense response to bacterium	biological_process
GO:2001026	43	1	0.021122406810512	0.053380776395274	1	1	0.751709259347388	GO:2001026	regulation of endothelial cell chemotaxis	biological_process
GO:0006376	44	1	0.022053071485661	0.055169805097125	1	1	0.745935056076397	GO:0006376	mRNA splice site selection	biological_process
GO:0042285	44	1	0.022053071485661	0.055169805097125	1	1	0.745935056076397	GO:0042285	xylosyltransferase activity	molecular_function
GO:0032732	44	1	0.022053071485661	0.055169805097125	1	1	0.745935056076397	GO:0032732	positive regulation of interleukin-1 production	biological_process
GO:0001935	44	1	0.022053071485661	0.055169805097125	1	1	0.745935056076397	GO:0001935	endothelial cell proliferation	biological_process
GO:0006195	44	1	0.022053071485661	0.055169805097125	1	1	0.745935056076397	GO:0006195	purine nucleotide catabolic process	biological_process
GO:0006103	44	1	0.022053071485661	0.055169805097125	1	1	0.745935056076397	GO:0006103	2-oxoglutarate metabolic process	biological_process
GO:0001906	44	1	0.022053071485661	0.055169805097125	1	1	0.745935056076397	GO:0001906	cell killing	biological_process
GO:0019201	45	1	0.023000437983546	0.057091287600585	1	1	0.740160852805406	GO:0019201	{'id': 'http://purl.obolibrary.org/obo/', 'class': 'NA', 'description': 'NA'}
GO:0070192	45	1	0.023000437983546	0.057091287600585	1	1	0.740160852805406	GO:0070192	chromosome organization involved in meiotic cell cycle	biological_process
GO:0051445	45	1	0.023000437983546	0.057091287600585	1	1	0.740160852805406	GO:0051445	regulation of meiotic cell cycle	biological_process
GO:0004181	46	1	0.023964308414696	0.059023694426914	1	1	0.734386649534415	GO:0004181	metallocarboxypeptidase activity	molecular_function
GO:0019229	46	1	0.023964308414696	0.059023694426914	1	1	0.734386649534415	GO:0019229	regulation of vasoconstriction	biological_process
GO:0005686	46	1	0.023964308414696	0.059023694426914	1	1	0.734386649534415	GO:0005686	U2 snRNP	cellular_component
GO:0042732	46	1	0.023964308414696	0.059023694426914	1	1	0.734386649534415	GO:0042732	D-xylose metabolic process	biological_process
GO:0016114	46	1	0.023964308414696	0.059023694426914	1	1	0.734386649534415	GO:0016114	terpenoid biosynthetic process	biological_process
GO:0009071	46	1	0.023964308414696	0.059023694426914	1	1	0.734386649534415	GO:0009071	serine family amino acid catabolic process	biological_process
GO:1990748	46	1	0.023964308414696	0.059023694426914	1	1	0.734386649534415	GO:1990748	cellular detoxification	biological_process
GO:0070670	47	1	0.024944485732104	0.060932886243134	1	1	0.728612446263424	GO:0070670	response to interleukin-4	biological_process
GO:0042738	47	1	0.024944485732104	0.060932886243134	1	1	0.728612446263424	GO:0042738	exogenous drug catabolic process	biological_process
GO:0007435	47	1	0.024944485732104	0.060932886243134	1	1	0.728612446263424	GO:0007435	salivary gland morphogenesis	biological_process
GO:0042806	47	1	0.024944485732104	0.060932886243134	1	1	0.728612446263424	GO:0042806	fucose binding	molecular_function
GO:0048010	48	1	0.025940774802062	0.062781744879258	1	1	0.722838242992433	GO:0048010	vascular endothelial growth factor receptor signaling pathway	biological_process
GO:0006221	48	1	0.025940774802062	0.062781744879258	1	1	0.722838242992433	GO:0006221	pyrimidine nucleotide biosynthetic process	biological_process
GO:0006582	48	1	0.025940774802062	0.062781744879258	1	1	0.722838242992433	GO:0006582	melanin metabolic process	biological_process
GO:0042737	48	1	0.025940774802062	0.062781744879258	1	1	0.722838242992433	GO:0042737	drug catabolic process	biological_process
GO:0008391	48	1	0.025940774802062	0.062781744879258	1	1	0.722838242992433	GO:0008391	arachidonic acid monooxygenase activity	molecular_function
GO:0035666	49	1	0.026952982006301	0.064669749076474	1	1	0.717064039721442	GO:0035666	TRIF-dependent toll-like receptor signaling pathway	biological_process
GO:0032418	49	1	0.026952982006301	0.064669749076474	1	1	0.717064039721442	GO:0032418	lysosome localization	biological_process
GO:0090183	49	1	0.026952982006301	0.064669749076474	1	1	0.717064039721442	GO:0090183	regulation of kidney development	biological_process
GO:0002223	49	1	0.026952982006301	0.064669749076474	1	1	0.717064039721442	GO:0002223	stimulatory C-type lectin receptor signaling pathway	biological_process
GO:1902041	49	1	0.026952982006301	0.064669749076474	1	1	0.717064039721442	GO:1902041	regulation of extrinsic apoptotic signaling pathway via death domain receptors	biological_process
GO:0006692	50	1	0.027980915288759	0.066705305003897	1	1	0.711289836450451	GO:0006692	prostanoid metabolic process	biological_process
GO:0032881	50	1	0.027980915288759	0.066705305003897	1	1	0.711289836450451	GO:0032881	regulation of polysaccharide metabolic process	biological_process
GO:0006693	50	1	0.027980915288759	0.066705305003897	1	1	0.711289836450451	GO:0006693	prostaglandin metabolic process	biological_process
GO:0042430	51	1	0.029024384571607	0.068861472283248	1	1	0.70551563317946	GO:0042430	indole-containing compound metabolic process	biological_process
GO:0010803	51	1	0.029024384571607	0.068861472283248	1	1	0.70551563317946	GO:0010803	regulation of tumor necrosis factor-mediated signaling pathway	biological_process
GO:0008083	52	1	0.030083200295247	0.070995715678249	1	1	0.699741429908469	GO:0008083	growth factor activity	molecular_function
GO:1903409	52	1	0.030083200295247	0.070995715678249	1	1	0.699741429908469	GO:1903409	reactive oxygen species biosynthetic process	biological_process
GO:0000245	53	1	0.031157175523786	0.073143069239093	1	1	0.693967226637478	GO:0000245	spliceosomal complex assembly	biological_process
GO:0002756	53	1	0.031157175523786	0.073143069239093	1	1	0.693967226637478	GO:0002756	MyD88-independent toll-like receptor signaling pathway	biological_process
GO:0010172	53	1	0.031157175523786	0.073143069239093	1	1	0.693967226637478	GO:0010172	embryonic body morphogenesis	biological_process
GO:0005540	53	1	0.031157175523786	0.073143069239093	1	1	0.693967226637478	GO:0005540	hyaluronic acid binding	molecular_function
GO:0098754	53	1	0.031157175523786	0.073143069239093	1	1	0.693967226637478	GO:0098754	detoxification	biological_process
GO:0050664	53	1	0.031157175523786	0.073143069239093	1	1	0.693967226637478	GO:0050664	oxidoreductase activity, acting on NAD(P)H, oxygen as acceptor	molecular_function
GO:0006636	54	1	0.032246124657751	0.074910486568137	1	1	0.688193023366487	GO:0006636	unsaturated fatty acid biosynthetic process	biological_process
GO:0051452	54	1	0.032246124657751	0.074910486568137	1	1	0.688193023366487	GO:0051452	intracellular pH reduction	biological_process
GO:0030201	54	1	0.032246124657751	0.074910486568137	1	1	0.688193023366487	GO:0030201	heparan sulfate proteoglycan metabolic process	biological_process
GO:0001221	54	1	0.032246124657751	0.074910486568137	1	1	0.688193023366487	GO:0001221	transcription coregulator binding	molecular_function
GO:0044036	54	1	0.032246124657751	0.074910486568137	1	1	0.688193023366487	GO:0044036	cell wall macromolecule metabolic process	biological_process
GO:0005080	54	1	0.032246124657751	0.074910486568137	1	1	0.688193023366487	GO:0005080	protein kinase C binding	molecular_function
GO:0051784	54	1	0.032246124657751	0.074910486568137	1	1	0.688193023366487	GO:0051784	negative regulation of nuclear division	biological_process
GO:0072528	54	1	0.032246124657751	0.074910486568137	1	1	0.688193023366487	GO:0072528	pyrimidine-containing compound biosynthetic process	biological_process
GO:0042116	55	1	0.033349862967294	0.076833947859533	1	1	0.682418820095496	GO:0042116	macrophage activation	biological_process
GO:0009394	55	1	0.033349862967294	0.076833947859533	1	1	0.682418820095496	GO:0009394	2'-deoxyribonucleotide metabolic process	biological_process
GO:0039535	56	1	0.034468207736231	0.078880528792668	1	1	0.676644616824505	GO:0039535	regulation of RIG-I signaling pathway	biological_process
GO:0007062	56	1	0.034468207736231	0.078880528792668	1	1	0.676644616824505	GO:0007062	sister chromatid cohesion	biological_process
GO:0006068	56	1	0.034468207736231	0.078880528792668	1	1	0.676644616824505	GO:0006068	ethanol catabolic process	biological_process
GO:1900424	56	1	0.034468207736231	0.078880528792668	1	1	0.676644616824505	GO:1900424	regulation of defense response to bacterium	biological_process
GO:0034310	56	1	0.034468207736231	0.078880528792668	1	1	0.676644616824505	GO:0034310	primary alcohol catabolic process	biological_process
GO:0007525	57	1	0.035600977695953	0.081056771485475	1	1	0.670870413553514	GO:0007525	somatic muscle development	biological_process
GO:0019692	57	1	0.035600977695953	0.081056771485475	1	1	0.670870413553514	GO:0019692	deoxyribose phosphate metabolic process	biological_process
GO:2000351	57	1	0.035600977695953	0.081056771485475	1	1	0.670870413553514	GO:2000351	regulation of endothelial cell apoptotic process	biological_process
GO:0045851	58	1	0.036747993109746	0.083285487180096	1	1	0.665096210282524	GO:0045851	pH reduction	biological_process
GO:0060179	58	1	0.036747993109746	0.083285487180096	1	1	0.665096210282524	GO:0060179	male mating behavior	biological_process
GO:0001658	60	1	0.039084048171867	0.087776668388002	1	1	0.653547803740542	GO:0001658	branching involved in ureteric bud morphogenesis	biological_process
GO:0046365	60	1	0.039084048171867	0.087776668388002	1	1	0.653547803740542	GO:0046365	monosaccharide catabolic process	biological_process
GO:0046456	60	1	0.039084048171867	0.087776668388002	1	1	0.653547803740542	GO:0046456	icosanoid biosynthetic process	biological_process
GO:1903202	60	1	0.039084048171867	0.087776668388002	1	1	0.653547803740542	GO:1903202	negative regulation of oxidative stress-induced cell death	biological_process
GO:0008198	61	1	0.040272735661185	0.089633477572422	1	1	0.647773600469551	GO:0008198	ferrous iron binding	molecular_function
GO:0036158	61	1	0.040272735661185	0.089633477572422	1	1	0.647773600469551	GO:0036158	outer dynein arm assembly	biological_process
GO:0005537	61	1	0.040272735661185	0.089633477572422	1	1	0.647773600469551	GO:0005537	mannose binding	molecular_function
GO:0004029	61	1	0.040272735661185	0.089633477572422	1	1	0.647773600469551	GO:0004029	aldehyde dehydrogenase (NAD+) activity	molecular_function
GO:0050832	61	1	0.040272735661185	0.089633477572422	1	1	0.647773600469551	GO:0050832	defense response to fungus	biological_process
GO:1900408	61	1	0.040272735661185	0.089633477572422	1	1	0.647773600469551	GO:1900408	negative regulation of cellular response to oxidative stress	biological_process
GO:0048680	61	1	0.040272735661185	0.089633477572422	1	1	0.647773600469551	GO:0048680	positive regulation of axon regeneration	biological_process
GO:0070572	61	1	0.040272735661185	0.089633477572422	1	1	0.647773600469551	GO:0070572	positive regulation of neuron projection regeneration	biological_process
GO:0008089	61	1	0.040272735661185	0.089633477572422	1	1	0.647773600469551	GO:0008089	anterograde axonal transport	biological_process
GO:0019935	61	1	0.040272735661185	0.089633477572422	1	1	0.647773600469551	GO:0019935	cyclic-nucleotide-mediated signaling	biological_process
GO:0016199	61	1	0.040272735661185	0.089633477572422	1	1	0.647773600469551	GO:0016199	axon midline choice point recognition	biological_process
GO:0010171	61	1	0.040272735661185	0.089633477572422	1	1	0.647773600469551	GO:0010171	body morphogenesis	biological_process
GO:0000027	62	1	0.041474964100444	0.090947068352081	1	1	0.64199939719856	GO:0000027	ribosomal large subunit assembly	biological_process
GO:1903524	62	1	0.041474964100444	0.090947068352081	1	1	0.64199939719856	GO:1903524	positive regulation of blood circulation	biological_process
GO:0006220	62	1	0.041474964100444	0.090947068352081	1	1	0.64199939719856	GO:0006220	pyrimidine nucleotide metabolic process	biological_process
GO:0030247	62	1	0.041474964100444	0.090947068352081	1	1	0.64199939719856	GO:0030247	polysaccharide binding	molecular_function
GO:0001871	62	1	0.041474964100444	0.090947068352081	1	1	0.64199939719856	GO:0001871	obsolete pattern binding	molecular_function
GO:0005578	62	1	0.041474964100444	0.090947068352081	1	1	0.64199939719856	GO:0005578	{'id': 'http://purl.obolibrary.org/obo/', 'class': 'NA', 'description': 'NA'}
GO:0004860	63	1	0.042690560639298	0.092972408075228	1	1	0.636225193927569	GO:0004860	protein kinase inhibitor activity	molecular_function
GO:0038061	63	1	0.042690560639298	0.092972408075228	1	1	0.636225193927569	GO:0038061	NIK/NF-kappaB signaling	biological_process
GO:0019321	63	1	0.042690560639298	0.092972408075228	1	1	0.636225193927569	GO:0019321	pentose metabolic process	biological_process
GO:0006534	63	1	0.042690560639298	0.092972408075228	1	1	0.636225193927569	GO:0006534	cysteine metabolic process	biological_process
GO:0009651	64	1	0.043919354304844	0.095137260199705	1	1	0.630450990656578	GO:0009651	response to salt stress	biological_process
GO:0017046	64	1	0.043919354304844	0.095137260199705	1	1	0.630450990656578	GO:0017046	peptide hormone binding	molecular_function
GO:0039531	64	1	0.043919354304844	0.095137260199705	1	1	0.630450990656578	GO:0039531	regulation of viral-induced cytoplasmic pattern recognition receptor signaling pathway	biological_process
GO:0008299	64	1	0.043919354304844	0.095137260199705	1	1	0.630450990656578	GO:0008299	isoprenoid biosynthetic process	biological_process
GO:0030574	64	1	0.043919354304844	0.095137260199705	1	1	0.630450990656578	GO:0030574	collagen catabolic process	biological_process
GO:0044243	64	1	0.043919354304844	0.095137260199705	1	1	0.630450990656578	GO:0044243	{'id': 'http://purl.obolibrary.org/obo/', 'class': 'NA', 'description': 'NA'}
GO:0016198	64	1	0.043919354304844	0.095137260199705	1	1	0.630450990656578	GO:0016198	axon choice point recognition	biological_process
GO:1902883	65	1	0.045161175755395	0.097025793502433	1	1	0.624676787385587	GO:1902883	negative regulation of response to oxidative stress	biological_process
GO:0030166	65	1	0.045161175755395	0.097025793502433	1	1	0.624676787385587	GO:0030166	proteoglycan biosynthetic process	biological_process
GO:0032651	65	1	0.045161175755395	0.097025793502433	1	1	0.624676787385587	GO:0032651	regulation of interleukin-1 beta production	biological_process
GO:0035418	65	1	0.045161175755395	0.097025793502433	1	1	0.624676787385587	GO:0035418	protein localization to synapse	biological_process
GO:0043536	65	1	0.045161175755395	0.097025793502433	1	1	0.624676787385587	GO:0043536	positive regulation of blood vessel endothelial cell migration	biological_process
GO:0016722	65	1	0.045161175755395	0.097025793502433	1	1	0.624676787385587	GO:0016722	oxidoreductase activity, acting on metal ions	molecular_function
GO:1900047	65	1	0.045161175755395	0.097025793502433	1	1	0.624676787385587	GO:1900047	negative regulation of hemostasis	biological_process
GO:0030195	65	1	0.045161175755395	0.097025793502433	1	1	0.624676787385587	GO:0030195	negative regulation of blood coagulation	biological_process
GO:0007566	66	1	0.046415856581281	0.099005688344188	1	1	0.618902584114596	GO:0007566	embryo implantation	biological_process
GO:0008210	66	1	0.046415856581281	0.099005688344188	1	1	0.618902584114596	GO:0008210	estrogen metabolic process	biological_process
GO:0019048	66	1	0.046415856581281	0.099005688344188	1	1	0.618902584114596	GO:0019048	modulation by virus of host process	biological_process
GO:0030206	67	1	0.047683229694117	0.101369498319681	1	1	0.613128380843605	GO:0030206	chondroitin sulfate biosynthetic process	biological_process
GO:2001237	67	1	0.047683229694117	0.101369498319681	1	1	0.613128380843605	GO:2001237	negative regulation of extrinsic apoptotic signaling pathway	biological_process
GO:0010043	68	1	0.048963129442143	0.103892256569763	1	1	0.607354177572614	GO:0010043	response to zinc ion	biological_process
GO:0002220	68	1	0.048963129442143	0.103892256569763	1	1	0.607354177572614	GO:0002220	innate immune response activating cell surface receptor signaling pathway	biological_process
